# Supplementary material for: Enhancing cancer susceptibility to disulfidptosis by inducing cell cycle arrest and impairing DNA repair
Source: Theranostics. 2026 Jan 1;16(2):637–50. doi: 10.7150/thno.122956 (PMC12674887; doi:10.7150/thno.122956)
Supplement: Supplementary file 2 — Supplementary table 1. [file thnov16p0637s2.xlsx]

## Sheet: Sheet1
Disulfidptosis Promoters				Disulfidptosis Suppressors
Gene Symbol	Function	Reference		Gene Symbol	Function	Reference
SLC7A11	cystine transporter	[2, 3]		SLC2A1	glucose transporters	[3]
SLC3A2	chaperone of SLC7A11	[2, 3]		SLC2A2
RAC1		[3]		SLC2A3
WASF2	WAVE complex	[3]		SLC2A4
CYFIP1				SLC2A5
ABI2				SLC2A6
BRK1				SLC2A7
NCKAP1				SLC2A8
RPN1	N-oligosaccharyl transferase	[3]		SLC2A9
				SLC2A10
				SLC2A11
				SLC2A12
				SLC2A13
				SLC2A14
				SLC5A1
				SLC5A2
				SLC5A4
				SLC5A9
				SLC5A10
				SLC45A1
				G6PD	pentose phosphate pathway	[2, 3]
				PGD
				PGLS
				RPE
				RPIA
				TALDO1
				TKT
				GYS1	glycogen synthase	[3]
				NDUFS1	mitochondrial oxidative phosphorylation	[3]
				NDUFA11
				NUBPL
				LRPPRC
				BAP1	PR-DUB complex (inhibit SLC7A11 expression)	[7]
				TXNRD1	Thioredoxin reductase	[8]
