# Supplementary material for: Enhancing cancer susceptibility to disulfidptosis by inducing cell cycle arrest and impairing DNA repair
Source: Theranostics. 2026 Jan 1;16(2):637–50. doi: 10.7150/thno.122956 (PMC12674887; doi:10.7150/thno.122956)
Supplement: Supplementary file 3 — Supplementary table 2. [file thnov16p0637s3.xlsx]

## Sheet: candidate suppressors
# n_cancer is the number of cancer types whose D-scores are significantly correlated to the gene.
# In each columns, Spearman's r and adjusted p-value(FDR) are reported.
gene	n_cancer	ACC	BLCA	BRCA	CESC	CHOL	COAD	DLBC	ESCA	GBM	HNSC	KICH	KIRC	KIRP	LAML	LGG	LIHC	LUAD	LUSC	MESO	OV	PAAD	PCPG	PRAD	READ	SARC	SKCM	STAD	TGCT	THCA	THYM	UCEC	UCS	UVM
NDUFA3	14	-0.19(3.0e-01)	-0.45(0.0e+00)	-0.47(0.0e+00)	-0.44(0.0e+00)	-0.32(4.8e-01)	-0.53(0.0e+00)	-0.51(3.9e-03)	-0.3(4.6e-04)	-0.12(1.9e-01)	-0.45(0.0e+00)	-0.38(1.2e-02)	-0.42(0.0e+00)	-0.43(0.0e+00)	-0.18(1.2e-01)	-0.23(3.4e-07)	-0.25(3.3e-06)	-0.29(2.2e-10)	-0.27(8.1e-09)	-0.46(1.7e-04)	-0.12(7.2e-02)	-0.28(1.2e-03)	-0.67(0.0e+00)	-0.49(0.0e+00)	-0.58(0.0e+00)	-0.48(0.0e+00)	-0.47(1.2e-25)	-0.3(1.3e-07)	-0.63(0.0e+00)	-0.71(4.1e-76)	-0.72(0.0e+00)	-0.51(0.0e+00)	-0.22(4.4e-01)	-0.57(4.6e-06)
NDUFA2	14	-0.37(2.2e-02)	-0.38(4.5e-14)	-0.41(0.0e+00)	-0.43(0.0e+00)	-0.15(7.9e-01)	-0.44(0.0e+00)	-0.55(1.9e-03)	-0.3(6.4e-04)	-0.36(1.8e-05)	-0.47(0.0e+00)	-0.48(8.1e-04)	-0.54(0.0e+00)	-0.51(0.0e+00)	-0.24(2.3e-02)	-0.45(0.0e+00)	-0.3(2.3e-08)	-0.34(6.7e-14)	-0.2(3.0e-05)	-0.33(1.1e-02)	-0.14(3.4e-02)	-0.25(4.2e-03)	-0.57(0.0e+00)	-0.46(0.0e+00)	-0.54(0.0e+00)	-0.47(0.0e+00)	-0.32(6.1e-12)	-0.23(6.8e-05)	-0.48(4.2e-09)	-0.71(3.2e-78)	-0.71(0.0e+00)	-0.47(0.0e+00)	-0.38(1.3e-01)	-0.37(3.1e-03)
EDF1	13	-0.23(1.8e-01)	-0.43(0.0e+00)	-0.55(0.0e+00)	-0.36(2.3e-09)	-0.13(8.2e-01)	-0.23(8.3e-07)	-0.46(1.1e-02)	-0.29(9.1e-04)	-0.36(2.1e-05)	-0.39(0.0e+00)	-0.58(2.0e-05)	-0.45(0.0e+00)	-0.31(4.7e-07)	-0.17(1.4e-01)	-0.51(0.0e+00)	-0.28(1.6e-07)	-0.2(2.8e-05)	-0.01(8.9e-01)	-0.43(6.0e-04)	-0.23(1.8e-04)	-0.31(4.0e-04)	-0.61(0.0e+00)	-0.43(0.0e+00)	-0.22(1.2e-02)	-0.55(0.0e+00)	-0.51(2.3e-29)	-0.24(1.9e-05)	-0.77(0.0e+00)	-0.62(1.9e-54)	-0.54(1.2e-09)	-0.46(0.0e+00)	-0.33(2.0e-01)	-0.5(4.5e-05)
RNF181	13	0.04(8.6e-01)	-0.45(0.0e+00)	-0.52(0.0e+00)	-0.43(0.0e+00)	-0.3(5.2e-01)	-0.44(0.0e+00)	-0.42(2.0e-02)	-0.18(4.7e-02)	-0.58(0.0e+00)	-0.43(0.0e+00)	0.04(8.5e-01)	-0.56(0.0e+00)	-0.49(0.0e+00)	-0.13(2.6e-01)	-0.46(0.0e+00)	-0.2(2.1e-04)	-0.4(0.0e+00)	-0.23(1.1e-06)	-0.53(1.1e-05)	-0.28(2.6e-06)	-0.23(9.2e-03)	-0.41(9.0e-08)	-0.5(0.0e+00)	-0.6(0.0e+00)	-0.56(0.0e+00)	-0.38(2.5e-16)	-0.21(2.9e-04)	-0.64(0.0e+00)	-0.4(3.3e-20)	-0.7(0.0e+00)	-0.49(0.0e+00)	-0.4(1.1e-01)	-0.51(3.1e-05)
NDUFS8	13	-0.11(5.9e-01)	-0.31(1.6e-09)	-0.51(0.0e+00)	-0.39(8.9e-11)	-0.18(7.3e-01)	-0.5(0.0e+00)	-0.5(5.2e-03)	-0.14(1.5e-01)	-0.28(1.1e-03)	-0.39(0.0e+00)	-0.26(1.1e-01)	-0.41(0.0e+00)	-0.41(2.5e-12)	-0.3(4.9e-03)	-0.48(0.0e+00)	-0.16(4.0e-03)	-0.35(6.5e-15)	-0.2(2.0e-05)	-0.24(8.2e-02)	-0.13(4.6e-02)	-0.45(7.5e-08)	-0.54(0.0e+00)	-0.51(0.0e+00)	-0.64(0.0e+00)	-0.37(7.7e-09)	-0.34(2.8e-13)	-0.25(8.3e-06)	-0.67(0.0e+00)	-0.67(1.0e-65)	-0.72(0.0e+00)	-0.54(0.0e+00)	-0.37(1.5e-01)	-0.5(5.2e-05)
ATP5F1D	13	-0.28(8.9e-02)	-0.32(5.8e-10)	-0.52(0.0e+00)	-0.26(2.5e-05)	-0.22(6.6e-01)	-0.43(0.0e+00)	-0.52(3.2e-03)	-0.06(5.8e-01)	0(1.0e+00)	-0.36(1.2e-15)	-0.42(4.0e-03)	-0.48(0.0e+00)	-0.36(2.2e-09)	-0.25(2.1e-02)	-0.48(0.0e+00)	-0.3(1.5e-08)	-0.34(2.1e-14)	-0.16(1.3e-03)	-0.42(8.3e-04)	-0.15(2.0e-02)	-0.47(2.1e-08)	-0.59(0.0e+00)	-0.5(0.0e+00)	-0.6(0.0e+00)	-0.46(0.0e+00)	-0.37(1.1e-15)	-0.2(6.1e-04)	-0.74(0.0e+00)	-0.65(3.1e-60)	-0.73(0.0e+00)	-0.49(0.0e+00)	-0.44(8.1e-02)	-0.42(6.7e-04)
NDUFA13	13	-0.09(6.7e-01)	-0.41(0.0e+00)	-0.52(0.0e+00)	-0.34(3.1e-08)	-0.13(8.2e-01)	-0.53(0.0e+00)	-0.48(6.9e-03)	-0.16(8.1e-02)	-0.22(1.4e-02)	-0.4(0.0e+00)	-0.54(7.7e-05)	-0.45(0.0e+00)	-0.37(5.6e-10)	-0.14(2.5e-01)	-0.47(0.0e+00)	-0.2(2.0e-04)	-0.43(0.0e+00)	-0.22(5.4e-06)	-0.39(2.3e-03)	-0.19(1.7e-03)	-0.35(4.9e-05)	-0.55(0.0e+00)	-0.5(0.0e+00)	-0.59(0.0e+00)	-0.42(1.4e-11)	-0.4(2.8e-18)	-0.21(4.0e-04)	-0.65(0.0e+00)	-0.67(3.3e-65)	-0.7(0.0e+00)	-0.51(0.0e+00)	-0.38(1.3e-01)	-0.5(4.7e-05)
METTL26	13	-0.26(1.2e-01)	-0.41(0.0e+00)	-0.48(0.0e+00)	-0.37(9.8e-10)	-0.23(6.5e-01)	-0.56(0.0e+00)	-0.45(1.2e-02)	-0.04(7.2e-01)	-0.29(8.8e-04)	-0.35(9.3e-15)	-0.26(1.0e-01)	-0.53(0.0e+00)	-0.39(9.5e-11)	-0.17(1.3e-01)	-0.51(0.0e+00)	-0.13(2.3e-02)	-0.37(0.0e+00)	-0.09(9.4e-02)	-0.46(1.7e-04)	-0.18(2.8e-03)	-0.26(3.2e-03)	-0.57(0.0e+00)	-0.44(0.0e+00)	-0.61(0.0e+00)	-0.43(4.2e-12)	-0.33(8.4e-13)	-0.3(8.9e-08)	-0.6(0.0e+00)	-0.57(3.4e-43)	-0.66(0.0e+00)	-0.48(0.0e+00)	-0.42(9.6e-02)	-0.54(1.4e-05)
MRPL55	13	-0.1(6.2e-01)	-0.42(0.0e+00)	-0.52(0.0e+00)	-0.35(1.4e-08)	-0.44(2.8e-01)	-0.48(0.0e+00)	-0.44(1.5e-02)	-0.06(5.5e-01)	-0.36(1.7e-05)	-0.3(5.8e-11)	-0.18(3.0e-01)	-0.52(0.0e+00)	-0.4(1.1e-11)	-0.06(6.4e-01)	-0.48(0.0e+00)	-0.3(1.8e-08)	-0.41(0.0e+00)	-0.09(9.5e-02)	-0.52(1.7e-05)	-0.19(2.1e-03)	-0.37(1.4e-05)	-0.52(0.0e+00)	-0.52(0.0e+00)	-0.58(0.0e+00)	-0.29(6.3e-06)	-0.4(8.3e-18)	-0.26(6.3e-06)	-0.5(2.0e-10)	-0.67(1.1e-65)	-0.7(0.0e+00)	-0.5(0.0e+00)	-0.31(2.4e-01)	-0.5(5.4e-05)
LAMTOR4	12	0.06(8.0e-01)	-0.46(0.0e+00)	-0.42(0.0e+00)	-0.32(1.9e-07)	-0.27(5.7e-01)	-0.56(0.0e+00)	-0.45(1.2e-02)	-0.06(5.8e-01)	-0.32(1.8e-04)	-0.32(1.6e-12)	-0.21(2.3e-01)	-0.37(0.0e+00)	-0.31(3.8e-07)	-0.29(5.1e-03)	-0.25(4.0e-08)	-0.09(1.1e-01)	-0.38(0.0e+00)	0.01(8.7e-01)	-0.26(5.5e-02)	-0.21(5.7e-04)	-0.29(8.5e-04)	-0.48(2.4e-10)	-0.47(0.0e+00)	-0.59(0.0e+00)	-0.53(0.0e+00)	-0.35(4.2e-14)	-0.22(1.5e-04)	-0.59(0.0e+00)	-0.7(3.9e-73)	-0.63(0.0e+00)	-0.46(0.0e+00)	-0.48(6.3e-02)	-0.53(1.9e-05)
FAM174C	12	-0.17(3.4e-01)	-0.28(3.4e-08)	-0.48(0.0e+00)	-0.2(1.6e-03)	-0.18(7.3e-01)	-0.42(0.0e+00)	-0.34(6.5e-02)	0(1.0e+00)	-0.3(4.0e-04)	-0.31(2.9e-11)	-0.45(1.7e-03)	-0.52(0.0e+00)	-0.39(7.3e-11)	-0.24(2.8e-02)	-0.37(0.0e+00)	-0.16(2.6e-03)	-0.37(0.0e+00)	-0.1(5.8e-02)	-0.46(1.9e-04)	-0.18(4.4e-03)	-0.41(1.2e-06)	-0.57(0.0e+00)	-0.46(0.0e+00)	-0.57(0.0e+00)	-0.47(0.0e+00)	-0.28(2.5e-09)	-0.22(1.8e-04)	-0.45(3.4e-08)	-0.58(2.0e-45)	-0.78(0.0e+00)	-0.39(0.0e+00)	-0.46(7.1e-02)	-0.58(3.6e-06)
AURKAIP1	12	-0.14(4.6e-01)	-0.38(3.5e-14)	-0.57(0.0e+00)	-0.3(1.5e-06)	-0.27(5.6e-01)	-0.31(2.5e-11)	-0.47(8.0e-03)	-0.23(1.1e-02)	-0.26(2.2e-03)	-0.37(0.0e+00)	-0.17(3.6e-01)	-0.51(0.0e+00)	-0.45(0.0e+00)	-0.34(8.3e-04)	-0.35(5.7e-16)	-0.32(8.1e-10)	-0.37(0.0e+00)	-0.24(3.3e-07)	-0.34(8.5e-03)	-0.23(1.9e-04)	-0.47(1.6e-08)	-0.54(0.0e+00)	-0.54(0.0e+00)	-0.51(0.0e+00)	-0.55(0.0e+00)	-0.39(7.5e-17)	-0.2(4.8e-04)	-0.5(4.5e-10)	-0.66(2.6e-64)	-0.77(0.0e+00)	-0.39(0.0e+00)	-0.32(2.2e-01)	-0.63(0.0e+00)
NDUFB7	12	-0.17(3.7e-01)	-0.44(0.0e+00)	-0.55(0.0e+00)	-0.32(1.8e-07)	-0.21(6.9e-01)	-0.59(0.0e+00)	-0.5(4.5e-03)	0.03(8.0e-01)	-0.19(3.7e-02)	-0.4(0.0e+00)	-0.41(4.9e-03)	-0.49(0.0e+00)	-0.4(2.9e-11)	-0.22(4.2e-02)	-0.42(0.0e+00)	-0.33(3.7e-10)	-0.48(0.0e+00)	-0.12(1.7e-02)	-0.32(1.5e-02)	-0.2(1.3e-03)	-0.38(8.4e-06)	-0.57(0.0e+00)	-0.52(0.0e+00)	-0.66(0.0e+00)	-0.4(1.3e-10)	-0.39(2.9e-17)	-0.33(4.5e-09)	-0.33(1.3e-04)	-0.7(7.1e-73)	-0.62(0.0e+00)	-0.5(0.0e+00)	-0.35(1.8e-01)	-0.55(8.0e-06)
COPE	12	-0.23(1.9e-01)	-0.39(0.0e+00)	-0.56(0.0e+00)	-0.35(1.2e-08)	-0.22(6.5e-01)	-0.47(0.0e+00)	-0.34(6.7e-02)	-0.12(2.2e-01)	-0.17(5.3e-02)	-0.4(0.0e+00)	-0.51(2.2e-04)	-0.45(0.0e+00)	-0.41(4.6e-12)	-0.18(1.2e-01)	-0.3(1.1e-11)	-0.06(3.0e-01)	-0.44(0.0e+00)	-0.26(2.9e-08)	-0.51(2.6e-05)	-0.26(1.0e-05)	-0.43(3.7e-07)	-0.47(4.6e-10)	-0.51(0.0e+00)	-0.65(0.0e+00)	-0.44(9.5e-13)	-0.48(5.9e-26)	-0.27(2.1e-06)	-0.35(4.2e-05)	-0.67(2.8e-65)	-0.69(0.0e+00)	-0.43(0.0e+00)	-0.23(4.0e-01)	-0.54(1.3e-05)
CHCHD10	12	-0.03(9.2e-01)	-0.17(1.1e-03)	-0.49(0.0e+00)	-0.26(2.9e-05)	-0.22(6.5e-01)	-0.39(0.0e+00)	-0.48(7.8e-03)	-0.05(6.3e-01)	-0.15(9.2e-02)	-0.22(3.1e-06)	-0.57(2.3e-05)	-0.24(9.7e-08)	-0.46(0.0e+00)	-0.3(4.9e-03)	-0.29(6.1e-11)	-0.33(5.6e-10)	-0.21(1.0e-05)	0.1(5.6e-02)	-0.54(7.9e-06)	-0.14(2.5e-02)	-0.41(1.6e-06)	-0.49(1.9e-11)	-0.53(0.0e+00)	-0.41(3.8e-07)	-0.29(9.0e-06)	-0.46(6.2e-24)	-0.31(3.6e-08)	-0.58(0.0e+00)	-0.47(3.9e-28)	-0.53(3.2e-09)	-0.43(0.0e+00)	-0.41(1.0e-01)	-0.47(1.4e-04)
MRPS34	12	-0.22(2.1e-01)	-0.16(2.2e-03)	-0.49(0.0e+00)	-0.28(7.5e-06)	-0.33(4.7e-01)	-0.47(0.0e+00)	-0.51(4.4e-03)	0.07(5.0e-01)	-0.24(6.1e-03)	-0.32(2.7e-12)	-0.27(8.9e-02)	-0.51(0.0e+00)	-0.55(0.0e+00)	-0.28(6.9e-03)	-0.46(0.0e+00)	-0.04(4.9e-01)	-0.27(2.1e-09)	-0.03(6.6e-01)	-0.21(1.3e-01)	-0.22(3.4e-04)	-0.34(6.1e-05)	-0.37(2.4e-06)	-0.46(0.0e+00)	-0.56(0.0e+00)	-0.53(0.0e+00)	-0.36(1.8e-14)	-0.27(1.5e-06)	-0.59(0.0e+00)	-0.65(6.1e-60)	-0.77(0.0e+00)	-0.37(0.0e+00)	-0.42(9.7e-02)	-0.25(5.6e-02)
NAA10	12	-0.28(9.5e-02)	-0.31(1.3e-09)	-0.58(0.0e+00)	-0.27(1.8e-05)	-0.26(5.8e-01)	-0.53(0.0e+00)	-0.48(7.5e-03)	-0.11(2.8e-01)	-0.37(8.4e-06)	-0.32(4.1e-12)	-0.24(1.4e-01)	-0.3(1.7e-11)	-0.2(1.8e-03)	-0.3(4.1e-03)	-0.39(0.0e+00)	-0.11(4.5e-02)	-0.41(0.0e+00)	-0.18(1.6e-04)	-0.6(2.9e-07)	-0.24(6.7e-05)	-0.42(5.0e-07)	-0.6(0.0e+00)	-0.47(0.0e+00)	-0.6(0.0e+00)	-0.41(5.2e-11)	-0.35(7.1e-14)	-0.01(8.9e-01)	-0.68(0.0e+00)	-0.67(9.6e-67)	-0.75(0.0e+00)	-0.5(0.0e+00)	-0.39(1.3e-01)	-0.47(1.2e-04)
NDUFB11	12	-0.2(2.5e-01)	-0.3(5.8e-09)	-0.55(0.0e+00)	-0.46(0.0e+00)	-0.24(6.2e-01)	-0.52(0.0e+00)	-0.57(1.2e-03)	-0.37(1.4e-05)	-0.48(3.5e-09)	-0.45(0.0e+00)	-0.22(2.0e-01)	-0.33(2.2e-14)	-0.32(1.3e-07)	-0.14(2.6e-01)	-0.52(0.0e+00)	-0.15(6.1e-03)	-0.27(5.5e-09)	-0.21(1.8e-05)	-0.49(5.3e-05)	-0.13(4.8e-02)	-0.29(8.5e-04)	-0.43(2.3e-08)	-0.37(4.1e-17)	-0.53(0.0e+00)	-0.45(0.0e+00)	-0.41(1.8e-19)	-0.28(1.1e-06)	-0.49(1.5e-09)	-0.63(4.9e-56)	-0.75(0.0e+00)	-0.31(6.9e-13)	-0.31(2.4e-01)	-0.47(1.2e-04)
ATOX1	12	-0.16(4.0e-01)	-0.22(3.0e-05)	-0.42(0.0e+00)	-0.36(2.0e-09)	-0.41(3.3e-01)	-0.44(0.0e+00)	-0.15(4.6e-01)	-0.14(1.4e-01)	-0.48(3.3e-09)	-0.5(0.0e+00)	-0.46(1.2e-03)	-0.47(0.0e+00)	-0.56(0.0e+00)	-0.08(5.7e-01)	-0.29(5.8e-11)	-0.23(1.4e-05)	-0.36(4.6e-16)	-0.37(6.2e-16)	-0.52(1.5e-05)	-0.25(2.7e-05)	-0.3(4.7e-04)	-0.27(7.5e-04)	-0.5(0.0e+00)	-0.53(0.0e+00)	-0.57(0.0e+00)	-0.39(6.8e-17)	-0.22(1.2e-04)	-0.54(0.0e+00)	-0.62(6.7e-54)	-0.68(0.0e+00)	-0.43(0.0e+00)	-0.38(1.4e-01)	-0.45(2.8e-04)
MTLN	11	-0.05(8.4e-01)	-0.25(1.1e-06)	-0.54(0.0e+00)	-0.24(1.0e-04)	-0.27(5.6e-01)	-0.46(0.0e+00)	-0.36(4.6e-02)	-0.02(8.4e-01)	-0.41(4.7e-07)	-0.27(8.4e-09)	-0.25(1.4e-01)	-0.44(0.0e+00)	-0.46(0.0e+00)	-0.15(2.1e-01)	-0.47(0.0e+00)	-0.21(9.5e-05)	-0.32(1.1e-12)	-0.07(1.5e-01)	-0.55(4.6e-06)	-0.15(2.1e-02)	-0.43(3.6e-07)	-0.6(0.0e+00)	-0.49(0.0e+00)	-0.64(0.0e+00)	-0.45(0.0e+00)	-0.36(2.1e-14)	-0.31(3.8e-08)	-0.54(0.0e+00)	-0.56(5.5e-42)	-0.6(0.0e+00)	-0.26(2.2e-09)	-0.21(4.5e-01)	-0.39(2.0e-03)
GADD45GIP1	11	-0.24(1.5e-01)	-0.31(2.1e-09)	-0.54(0.0e+00)	-0.25(7.0e-05)	-0.22(6.6e-01)	-0.45(0.0e+00)	-0.6(6.3e-04)	0.05(6.3e-01)	-0.25(4.8e-03)	-0.36(7.4e-16)	-0.46(1.2e-03)	-0.43(0.0e+00)	-0.32(8.2e-08)	-0.11(3.9e-01)	-0.43(0.0e+00)	-0.16(3.6e-03)	-0.4(0.0e+00)	-0.14(4.8e-03)	-0.49(6.3e-05)	-0.24(7.2e-05)	-0.36(1.8e-05)	-0.6(0.0e+00)	-0.49(0.0e+00)	-0.62(0.0e+00)	-0.43(6.3e-12)	-0.34(5.0e-13)	-0.25(7.6e-06)	-0.51(4.0e-11)	-0.6(1.1e-49)	-0.69(0.0e+00)	-0.44(0.0e+00)	-0.36(1.6e-01)	-0.54(1.3e-05)
MICOS13	11	-0.24(1.7e-01)	-0.41(0.0e+00)	-0.47(0.0e+00)	-0.24(1.7e-04)	-0.17(7.5e-01)	-0.57(0.0e+00)	-0.52(3.7e-03)	-0.09(3.6e-01)	-0.22(1.1e-02)	-0.43(0.0e+00)	-0.35(2.2e-02)	-0.56(0.0e+00)	-0.33(6.2e-08)	-0.14(2.2e-01)	-0.41(0.0e+00)	-0.22(4.0e-05)	-0.48(0.0e+00)	-0.13(7.8e-03)	-0.51(3.3e-05)	-0.23(1.2e-04)	-0.32(1.5e-04)	-0.51(0.0e+00)	-0.46(0.0e+00)	-0.65(0.0e+00)	-0.37(5.4e-09)	-0.29(1.3e-09)	-0.28(7.4e-07)	-0.35(3.6e-05)	-0.66(1.1e-62)	-0.66(0.0e+00)	-0.4(0.0e+00)	-0.48(6.1e-02)	-0.41(8.3e-04)
UXT	11	-0.29(8.4e-02)	-0.34(1.3e-11)	-0.45(0.0e+00)	-0.5(0.0e+00)	-0.32(4.8e-01)	-0.43(0.0e+00)	-0.54(2.2e-03)	-0.37(1.3e-05)	-0.51(0.0e+00)	-0.45(0.0e+00)	-0.41(4.8e-03)	-0.25(1.1e-08)	-0.29(3.1e-06)	-0.08(5.6e-01)	-0.35(1.5e-15)	-0.07(2.2e-01)	-0.35(2.0e-15)	-0.2(5.1e-05)	-0.49(5.1e-05)	-0.15(2.1e-02)	-0.28(1.0e-03)	-0.34(2.3e-05)	-0.5(0.0e+00)	-0.36(8.4e-06)	-0.51(0.0e+00)	-0.32(5.5e-12)	-0.2(5.4e-04)	-0.61(0.0e+00)	-0.55(1.2e-40)	-0.77(0.0e+00)	-0.3(2.6e-12)	-0.43(8.9e-02)	-0.18(2.0e-01)
ELOB	11	-0.35(3.2e-02)	-0.28(6.2e-08)	-0.5(0.0e+00)	-0.42(0.0e+00)	-0.26(5.8e-01)	-0.54(0.0e+00)	-0.54(2.1e-03)	-0.14(1.5e-01)	-0.3(5.5e-04)	-0.41(0.0e+00)	-0.33(3.5e-02)	-0.45(0.0e+00)	-0.44(0.0e+00)	-0.18(1.1e-01)	-0.36(1.5e-16)	-0.15(5.2e-03)	-0.37(0.0e+00)	-0.18(1.6e-04)	-0.35(6.0e-03)	-0.18(3.3e-03)	-0.19(3.7e-02)	-0.61(0.0e+00)	-0.44(0.0e+00)	-0.54(0.0e+00)	-0.45(0.0e+00)	-0.45(4.2e-23)	-0.21(2.4e-04)	-0.66(0.0e+00)	-0.63(2.7e-56)	-0.75(0.0e+00)	-0.52(0.0e+00)	-0.36(1.6e-01)	-0.59(2.1e-06)
SSR4	11	-0.25(1.4e-01)	-0.41(0.0e+00)	-0.49(0.0e+00)	-0.42(1.5e-12)	-0.18(7.2e-01)	-0.55(0.0e+00)	-0.26(1.8e-01)	-0.35(3.6e-05)	-0.61(0.0e+00)	-0.34(5.8e-14)	-0.22(1.8e-01)	-0.33(1.5e-14)	-0.17(8.5e-03)	-0.09(4.8e-01)	-0.36(1.7e-16)	-0.06(3.4e-01)	-0.29(3.1e-10)	-0.33(9.3e-13)	-0.42(7.0e-04)	-0.3(3.5e-07)	-0.27(2.2e-03)	-0.49(7.1e-12)	-0.45(0.0e+00)	-0.69(0.0e+00)	-0.58(0.0e+00)	-0.39(2.8e-17)	-0.11(8.8e-02)	-0.64(0.0e+00)	-0.6(8.5e-50)	-0.74(0.0e+00)	-0.4(0.0e+00)	-0.38(1.4e-01)	-0.51(3.4e-05)
MRPL28	11	-0.11(5.8e-01)	-0.07(2.3e-01)	-0.5(0.0e+00)	-0.26(3.2e-05)	-0.23(6.3e-01)	-0.3(2.0e-10)	-0.51(3.7e-03)	0.1(3.0e-01)	-0.25(4.7e-03)	-0.4(0.0e+00)	-0.26(1.1e-01)	-0.48(0.0e+00)	-0.51(0.0e+00)	-0.29(5.9e-03)	-0.48(0.0e+00)	-0.13(1.5e-02)	-0.25(3.3e-08)	-0.12(1.9e-02)	-0.31(1.9e-02)	-0.22(3.2e-04)	-0.3(4.8e-04)	-0.48(2.3e-10)	-0.45(0.0e+00)	-0.52(0.0e+00)	-0.38(1.4e-09)	-0.37(3.4e-15)	-0.22(1.1e-04)	-0.55(0.0e+00)	-0.68(1.5e-69)	-0.63(0.0e+00)	-0.42(0.0e+00)	-0.34(1.9e-01)	-0.38(2.3e-03)
COX4I1	11	-0.2(2.5e-01)	-0.23(8.0e-06)	-0.54(0.0e+00)	-0.37(7.2e-10)	-0.2(7.0e-01)	-0.51(0.0e+00)	-0.45(1.2e-02)	-0.06(6.1e-01)	-0.25(3.9e-03)	-0.28(1.7e-09)	-0.28(8.6e-02)	-0.4(0.0e+00)	-0.53(0.0e+00)	-0.28(7.0e-03)	-0.51(0.0e+00)	-0.19(4.5e-04)	-0.17(3.5e-04)	-0.04(4.4e-01)	-0.23(9.7e-02)	-0.16(9.0e-03)	-0.37(1.4e-05)	-0.37(2.6e-06)	-0.54(0.0e+00)	-0.51(0.0e+00)	-0.57(0.0e+00)	-0.34(2.5e-13)	-0.17(4.4e-03)	-0.69(0.0e+00)	-0.65(7.7e-60)	-0.56(0.0e+00)	-0.42(0.0e+00)	-0.24(3.9e-01)	-0.24(7.1e-02)
ETFB	11	-0.29(7.7e-02)	-0.15(5.7e-03)	-0.47(0.0e+00)	-0.25(5.8e-05)	-0.27(5.6e-01)	-0.32(1.4e-11)	-0.38(3.5e-02)	0.13(1.7e-01)	-0.21(1.7e-02)	-0.16(9.6e-04)	-0.47(1.1e-03)	-0.62(0.0e+00)	-0.59(0.0e+00)	-0.29(6.4e-03)	-0.29(3.5e-11)	-0.35(3.0e-11)	-0.04(4.3e-01)	0.3(1.7e-10)	-0.33(1.1e-02)	-0.11(1.0e-01)	-0.28(1.3e-03)	-0.52(0.0e+00)	-0.55(0.0e+00)	-0.22(1.1e-02)	-0.5(0.0e+00)	-0.31(5.9e-11)	-0.2(7.1e-04)	-0.49(6.3e-10)	-0.61(5.2e-51)	-0.52(6.8e-09)	-0.46(0.0e+00)	-0.28(2.9e-01)	-0.15(3.0e-01)
MRPL41	11	-0.22(2.2e-01)	-0.4(0.0e+00)	-0.6(0.0e+00)	-0.32(2.0e-07)	-0.15(7.8e-01)	-0.44(0.0e+00)	-0.23(2.3e-01)	-0.16(9.2e-02)	-0.41(8.2e-07)	-0.39(0.0e+00)	-0.59(1.1e-05)	-0.37(0.0e+00)	-0.4(2.6e-11)	-0.12(3.3e-01)	-0.33(1.4e-13)	-0.42(0.0e+00)	-0.37(0.0e+00)	-0.02(7.6e-01)	-0.51(2.9e-05)	-0.27(7.5e-06)	-0.37(1.2e-05)	-0.6(0.0e+00)	-0.42(0.0e+00)	-0.56(0.0e+00)	-0.56(0.0e+00)	-0.5(2.0e-28)	-0.27(1.7e-06)	-0.37(9.1e-06)	-0.62(2.9e-53)	-0.57(0.0e+00)	-0.44(0.0e+00)	-0.51(4.3e-02)	-0.49(7.3e-05)
COX6B1	11	-0.12(5.6e-01)	-0.41(0.0e+00)	-0.48(0.0e+00)	-0.37(1.8e-09)	-0.27(5.7e-01)	-0.43(0.0e+00)	-0.6(6.6e-04)	-0.12(2.3e-01)	-0.22(1.1e-02)	-0.34(7.3e-14)	-0.42(3.9e-03)	-0.37(0.0e+00)	-0.35(6.1e-09)	-0.3(4.8e-03)	-0.25(1.6e-08)	-0.2(1.7e-04)	-0.24(1.9e-07)	-0.05(3.9e-01)	-0.46(1.6e-04)	-0.18(4.6e-03)	-0.29(7.8e-04)	-0.52(0.0e+00)	-0.54(0.0e+00)	-0.45(1.1e-08)	-0.44(0.0e+00)	-0.37(3.6e-15)	-0.28(5.6e-07)	-0.59(0.0e+00)	-0.65(1.2e-60)	-0.75(0.0e+00)	-0.54(0.0e+00)	-0.19(5.1e-01)	-0.51(3.8e-05)
COX14	11	-0.21(2.2e-01)	-0.39(0.0e+00)	-0.44(0.0e+00)	-0.49(0.0e+00)	-0.35(4.3e-01)	-0.48(0.0e+00)	-0.46(1.1e-02)	-0.34(7.6e-05)	-0.32(2.0e-04)	-0.44(0.0e+00)	-0.28(8.5e-02)	-0.48(0.0e+00)	-0.5(0.0e+00)	-0.29(6.7e-03)	-0.38(0.0e+00)	-0.25(2.7e-06)	-0.26(1.5e-08)	-0.22(6.2e-06)	-0.38(2.6e-03)	-0.32(5.2e-08)	-0.25(4.5e-03)	-0.45(3.4e-09)	-0.49(0.0e+00)	-0.47(2.6e-09)	-0.45(0.0e+00)	-0.3(1.5e-10)	-0.13(2.7e-02)	-0.27(2.0e-03)	-0.62(1.1e-54)	-0.6(0.0e+00)	-0.32(3.1e-13)	-0.34(1.8e-01)	-0.25(6.3e-02)

## Sheet: candidate promoters
# n_cancer is the number of cancer types whose D-scores are significantly correlated to the gene.
# In each columns, Spearman's r and adjusted p-value(FDR) are reported.
gene	n_cancer	ACC	BLCA	BRCA	CESC	CHOL	COAD	DLBC	ESCA	GBM	HNSC	KICH	KIRC	KIRP	LAML	LGG	LIHC	LUAD	LUSC	MESO	OV	PAAD	PCPG	PRAD	READ	SARC	SKCM	STAD	TGCT	THCA	THYM	UCEC	UCS	UVM
USP34	21	0.31( 5.7e-02)	0.46( 0.0e+00)	0.62( 0.0e+00)	0.28( 6.6e-06)	0.37( 3.9e-01)	0.56( 0.0e+00)	0.24( 2.1e-01)	0.1( 3.2e-01)	0.48( 3.2e-09)	0.48( 0.0e+00)	0.63( 2.0e-06)	0.49( 0.0e+00)	0.5( 0.0e+00)	0.24( 2.9e-02)	0.48( 0.0e+00)	0.5( 0.0e+00)	0.4( 0.0e+00)	0.2( 5.0e-05)	0.63( 0.0e+00)	0.2( 7.9e-04)	0.37( 1.3e-05)	0.55( 0.0e+00)	0.5( 0.0e+00)	0.71( 0.0e+00)	0.57( 0.0e+00)	0.53( 2.1e-32)	0.37( 3.9e-11)	0.75( 0.0e+00)	0.7( 6.5e-73)	0.66( 0.0e+00)	0.53( 0.0e+00)	0.42( 9.6e-02)	0.58( 3.1e-06)
TAOK1	21	0.34( 3.9e-02)	0.45( 0.0e+00)	0.55( 0.0e+00)	0.28( 5.6e-06)	0.39( 3.6e-01)	0.51( 0.0e+00)	0.41( 2.1e-02)	0.16( 8.5e-02)	0.6( 0.0e+00)	0.49( 0.0e+00)	0.67( 0.0e+00)	0.53( 0.0e+00)	0.51( 0.0e+00)	0.12( 3.4e-01)	0.46( 0.0e+00)	0.53( 0.0e+00)	0.37( 0.0e+00)	0.36( 3.5e-15)	0.45( 2.6e-04)	0.19( 2.5e-03)	0.43( 3.2e-07)	0.48( 2.3e-10)	0.53( 0.0e+00)	0.68( 0.0e+00)	0.62( 0.0e+00)	0.53( 4.9e-33)	0.4( 2.2e-13)	0.59( 0.0e+00)	0.63( 5.9e-56)	0.72( 0.0e+00)	0.58( 0.0e+00)	0.3( 2.4e-01)	0.53( 1.7e-05)
ZNF770	20	0.09( 6.7e-01)	0.61( 0.0e+00)	0.62( 0.0e+00)	0.48( 0.0e+00)	0.28( 5.4e-01)	0.57( 0.0e+00)	0.37( 4.5e-02)	0.41( 1.4e-06)	0.57( 0.0e+00)	0.53( 0.0e+00)	0.46( 1.2e-03)	0.36( 2.5e-17)	0.42( 2.2e-13)	0.16( 1.7e-01)	0.51( 0.0e+00)	0.35( 3.9e-11)	0.48( 0.0e+00)	0.37( 0.0e+00)	0.63( 0.0e+00)	0.19( 2.2e-03)	0.44( 1.4e-07)	0.55( 0.0e+00)	0.55( 0.0e+00)	0.72( 0.0e+00)	0.61( 0.0e+00)	0.5( 4.5e-29)	0.27( 1.9e-06)	0.67( 0.0e+00)	0.7( 4.9e-74)	0.71( 0.0e+00)	0.57( 0.0e+00)	0.41( 1.1e-01)	0.53( 1.6e-05)
CREB1	20	0.52( 6.4e-04)	0.54( 0.0e+00)	0.61( 0.0e+00)	0.2( 1.8e-03)	0.17( 7.4e-01)	0.55( 0.0e+00)	0.34( 6.7e-02)	0.14( 1.4e-01)	0.45( 3.0e-08)	0.34( 1.7e-13)	0.67( 8.7e-09)	0.52( 0.0e+00)	0.59( 0.0e+00)	0.07( 5.9e-01)	0.4( 0.0e+00)	0.52( 0.0e+00)	0.24( 3.7e-07)	0.05( 3.6e-01)	0.5( 3.8e-05)	0.26( 1.3e-05)	0.33( 9.8e-05)	0.61( 0.0e+00)	0.57( 0.0e+00)	0.7( 0.0e+00)	0.59( 0.0e+00)	0.46( 5.3e-24)	0.34( 1.6e-09)	0.71( 0.0e+00)	0.56( 2.0e-41)	0.48( 1.7e-07)	0.57( 0.0e+00)	0.47( 7.1e-02)	0.55( 8.6e-06)
FBXO11	20	0.25( 1.4e-01)	0.45( 0.0e+00)	0.57( 0.0e+00)	0.31( 4.5e-07)	0.39( 3.6e-01)	0.55( 0.0e+00)	0.26( 1.7e-01)	0.34( 9.6e-05)	0.48( 2.3e-09)	0.49( 0.0e+00)	0.66( 3.9e-07)	0.51( 0.0e+00)	0.5( 0.0e+00)	0.18( 1.1e-01)	0.27( 2.9e-09)	0.5( 0.0e+00)	0.32( 9.6e-13)	0.25( 1.7e-07)	0.55( 4.7e-06)	0.13( 3.8e-02)	0.4( 1.9e-06)	0.55( 0.0e+00)	0.56( 0.0e+00)	0.67( 0.0e+00)	0.5( 0.0e+00)	0.48( 6.7e-26)	0.33( 4.9e-09)	0.55( 0.0e+00)	0.66( 4.0e-64)	0.69( 0.0e+00)	0.55( 0.0e+00)	0.42( 1.0e-01)	0.57( 5.0e-06)
SEC24B	19	0.14( 4.8e-01)	0.47( 0.0e+00)	0.62( 0.0e+00)	0.42( 4.9e-13)	0.38( 3.8e-01)	0.47( 0.0e+00)	0.52( 3.2e-03)	0.16( 9.3e-02)	0.46( 2.1e-08)	0.43( 0.0e+00)	0.5( 3.7e-04)	0.42( 0.0e+00)	0.54( 0.0e+00)	0.3( 3.9e-03)	0.47( 0.0e+00)	0.22( 3.4e-05)	0.41( 0.0e+00)	0.19( 8.0e-05)	0.65( 0.0e+00)	0.22( 3.1e-04)	0.5( 0.0e+00)	0.56( 0.0e+00)	0.58( 0.0e+00)	0.46( 6.9e-09)	0.54( 0.0e+00)	0.53( 9.8e-32)	0.37( 1.5e-11)	0.2( 2.5e-02)	0.71( 7.0e-76)	0.54( 6.1e-10)	0.57( 0.0e+00)	0.34( 1.8e-01)	0.61( 6.9e-07)
STAG1	19	0.39( 1.4e-02)	0.53( 0.0e+00)	0.6( 0.0e+00)	0.34( 3.8e-08)	0.57( 1.1e-01)	0.5( 0.0e+00)	0.41( 2.4e-02)	0.23( 1.2e-02)	0.45( 2.2e-08)	0.34( 1.8e-13)	0.5( 4.0e-04)	0.44( 0.0e+00)	0.49( 0.0e+00)	0.23( 3.4e-02)	0.5( 0.0e+00)	0.48( 0.0e+00)	0.34( 6.4e-14)	0.29( 5.9e-10)	0.58( 1.3e-06)	0.22( 3.5e-04)	0.35( 3.4e-05)	0.7( 0.0e+00)	0.52( 0.0e+00)	0.63( 0.0e+00)	0.62( 0.0e+00)	0.49( 8.4e-28)	0.31( 2.3e-08)	0.68( 0.0e+00)	0.68( 2.0e-69)	0.65( 0.0e+00)	0.52( 0.0e+00)	0.38( 1.3e-01)	0.57( 4.2e-06)
CAMSAP2	19	0.45( 4.0e-03)	0.47( 0.0e+00)	0.5( 0.0e+00)	0.54( 0.0e+00)	0.37( 4.0e-01)	0.46( 0.0e+00)	0.42( 1.9e-02)	0.56( 0.0e+00)	0.37( 7.7e-06)	0.59( 0.0e+00)	0.33( 3.4e-02)	0.63( 0.0e+00)	0.69( 0.0e+00)	-0.06( 6.6e-01)	0.14( 2.5e-03)	0.51( 0.0e+00)	0.37( 0.0e+00)	0.53( 0.0e+00)	0.53( 1.1e-05)	0.37( 6.5e-11)	0.44( 2.3e-07)	0.46( 1.1e-09)	0.5( 0.0e+00)	0.64( 0.0e+00)	0.67( 0.0e+00)	0.52( 1.8e-31)	0.36( 6.7e-11)	0.41( 5.9e-07)	0.63( 9.5e-57)	0.64( 0.0e+00)	0.44( 0.0e+00)	0.28( 2.9e-01)	0.44( 3.2e-04)
ROCK1	19	0.39( 1.4e-02)	0.46( 0.0e+00)	0.55( 0.0e+00)	0.27( 1.8e-05)	0.43( 2.9e-01)	0.62( 0.0e+00)	0.39( 2.9e-02)	-0.07( 5.0e-01)	0.35( 2.8e-05)	0.36( 1.1e-15)	0.55( 5.6e-05)	0.53( 0.0e+00)	0.53( 0.0e+00)	0.02( 9.0e-01)	0.52( 0.0e+00)	0.51( 0.0e+00)	0.33( 1.5e-13)	0.22( 7.1e-06)	0.45( 2.4e-04)	0.33( 8.8e-09)	0.31( 3.7e-04)	0.6( 0.0e+00)	0.52( 0.0e+00)	0.72( 0.0e+00)	0.54( 0.0e+00)	0.49( 7.5e-28)	0.18( 2.7e-03)	0.62( 0.0e+00)	0.73( 9.4e-82)	0.49( 8.0e-08)	0.54( 0.0e+00)	0.3( 2.5e-01)	0.56( 5.9e-06)
TJP1	19	0.34( 3.3e-02)	0.44( 0.0e+00)	0.51( 0.0e+00)	0.4( 2.6e-11)	0.43( 2.8e-01)	0.62( 0.0e+00)	0.57( 1.3e-03)	0.04( 7.0e-01)	0.8( 0.0e+00)	0.5( 0.0e+00)	0.52( 1.9e-04)	0.49( 0.0e+00)	0.57( 0.0e+00)	0.08( 5.7e-01)	0.67( 0.0e+00)	0.37( 2.9e-12)	0.51( 0.0e+00)	0.32( 1.3e-11)	0.47( 1.5e-04)	0.31( 1.6e-07)	0.38( 6.7e-06)	0.46( 2.4e-09)	0.43( 0.0e+00)	0.7( 0.0e+00)	0.5( 0.0e+00)	0.32( 7.9e-12)	0.41( 3.2e-14)	0.78( 0.0e+00)	0.7( 1.6e-72)	0.73( 0.0e+00)	0.51( 0.0e+00)	0.36( 1.7e-01)	0.46( 2.0e-04)
WDFY3	19	0.06( 7.8e-01)	0.31( 1.5e-09)	0.62( 0.0e+00)	0.3( 1.2e-06)	0.3( 5.2e-01)	0.56( 0.0e+00)	0.65( 2.3e-04)	0.23( 1.2e-02)	0.61( 0.0e+00)	0.46( 0.0e+00)	0.46( 1.2e-03)	0.24( 8.4e-08)	0.32( 9.3e-08)	0.11( 3.6e-01)	0.54( 0.0e+00)	0.49( 0.0e+00)	0.36( 4.4e-16)	0.2( 4.6e-05)	0.64( 0.0e+00)	0.35( 1.6e-09)	0.43( 2.9e-07)	0.46( 2.4e-09)	0.58( 0.0e+00)	0.55( 0.0e+00)	0.46( 0.0e+00)	0.56( 4.5e-36)	0.42( 1.9e-14)	0.66( 0.0e+00)	0.6( 3.8e-49)	0.79( 0.0e+00)	0.47( 0.0e+00)	0.25( 3.6e-01)	0.56( 7.7e-06)
SEPTIN10	18	0.48( 2.2e-03)	0.45( 0.0e+00)	0.46( 0.0e+00)	0.49( 0.0e+00)	0.62( 8.3e-02)	0.43( 0.0e+00)	0.7( 9.0e-05)	0.47( 9.9e-09)	0.15( 9.2e-02)	0.52( 0.0e+00)	0.51( 2.5e-04)	0.27( 1.1e-09)	0.54( 0.0e+00)	0.01( 9.4e-01)	0.38( 0.0e+00)	0.43( 0.0e+00)	0.33( 4.2e-13)	0.32( 1.4e-11)	0.48( 8.0e-05)	0.19( 2.2e-03)	0.38( 9.6e-06)	0.56( 0.0e+00)	0.36( 3.2e-16)	0.46( 5.3e-09)	0.57( 0.0e+00)	0.46( 5.1e-24)	0.34( 6.6e-10)	0.51( 0.0e+00)	0.65( 1.7e-60)	0.82( 0.0e+00)	0.58( 0.0e+00)	0.39( 1.3e-01)	0.55( 9.9e-06)
PIK3CA	18	0.49( 1.8e-03)	0.47( 0.0e+00)	0.55( 0.0e+00)	0.35( 5.9e-09)	0.35( 4.2e-01)	0.51( 0.0e+00)	0.36( 4.9e-02)	0.4( 2.5e-06)	0.22( 1.1e-02)	0.34( 5.9e-14)	0.44( 2.7e-03)	0.53( 0.0e+00)	0.49( 0.0e+00)	0.24( 2.8e-02)	0.33( 1.7e-13)	0.5( 0.0e+00)	0.25( 9.8e-08)	0.4( 0.0e+00)	0.51( 2.7e-05)	0.2( 8.5e-04)	0.32( 2.2e-04)	0.61( 0.0e+00)	0.54( 0.0e+00)	0.69( 0.0e+00)	0.47( 0.0e+00)	0.53( 7.9e-32)	0.37( 1.1e-11)	0.56( 0.0e+00)	0.76( 2.7e-92)	0.69( 0.0e+00)	0.46( 0.0e+00)	0.18( 5.4e-01)	0.54( 1.3e-05)
CLOCK	18	0.01( 9.7e-01)	0.47( 0.0e+00)	0.59( 0.0e+00)	0.31( 4.7e-07)	0.31( 4.9e-01)	0.51( 0.0e+00)	0.57( 1.3e-03)	-0.04( 7.5e-01)	0.42( 3.7e-07)	0.31( 9.0e-12)	0.62( 4.1e-06)	0.46( 0.0e+00)	0.49( 0.0e+00)	0.19( 8.9e-02)	0.41( 0.0e+00)	0.44( 0.0e+00)	0.35( 5.1e-15)	0.08( 1.2e-01)	0.61( 8.3e-08)	0.32( 3.3e-08)	0.4( 3.0e-06)	0.49( 0.0e+00)	0.5( 0.0e+00)	0.57( 0.0e+00)	0.53( 0.0e+00)	0.47( 1.2e-25)	0.41( 2.9e-14)	0.61( 0.0e+00)	0.54( 3.5e-39)	0.81( 0.0e+00)	0.45( 0.0e+00)	0.16( 6.0e-01)	0.48( 8.5e-05)
NFAT5	18	0.08( 6.9e-01)	0.34( 1.5e-11)	0.6( 0.0e+00)	0.24( 1.5e-04)	0.25( 5.9e-01)	0.35( 2.2e-14)	0.46( 1.1e-02)	0.08( 4.3e-01)	0.47( 6.3e-09)	0.5( 0.0e+00)	0.28( 7.8e-02)	0.48( 0.0e+00)	0.45( 0.0e+00)	0.38( 1.8e-04)	0.38( 0.0e+00)	0.5( 0.0e+00)	0.31( 6.3e-12)	0.13( 7.8e-03)	0.55( 4.9e-06)	0.26( 1.1e-05)	0.38( 8.8e-06)	0.61( 0.0e+00)	0.47( 0.0e+00)	0.52( 0.0e+00)	0.57( 0.0e+00)	0.49( 8.4e-28)	0.27( 2.2e-06)	0.63( 0.0e+00)	0.63( 5.1e-57)	0.81( 0.0e+00)	0.47( 0.0e+00)	0.41( 1.1e-01)	0.57( 4.9e-06)
TLK1	18	0.39( 1.6e-02)	0.53( 0.0e+00)	0.56( 0.0e+00)	0.22( 6.1e-04)	0.55( 1.3e-01)	0.51( 0.0e+00)	0.33( 7.3e-02)	0.23( 1.1e-02)	0.53( 0.0e+00)	0.58( 0.0e+00)	0.59( 1.1e-05)	0.44( 0.0e+00)	0.53( 0.0e+00)	0.2( 7.0e-02)	0.12( 7.8e-03)	0.39( 1.9e-14)	0.46( 0.0e+00)	0.48( 0.0e+00)	0.48( 8.3e-05)	0.36( 2.6e-10)	0.3( 4.8e-04)	0.13( 1.6e-01)	0.46( 0.0e+00)	0.63( 0.0e+00)	0.49( 0.0e+00)	0.41( 1.0e-18)	0.35( 3.6e-10)	0.58( 0.0e+00)	0.69( 4.7e-72)	0.51( 1.7e-08)	0.5( 0.0e+00)	0.38( 1.3e-01)	0.47( 1.4e-04)
USP8	18	0.18( 3.2e-01)	0.47( 0.0e+00)	0.57( 0.0e+00)	0.33( 6.4e-08)	0.4( 3.4e-01)	0.5( 0.0e+00)	0.4( 2.6e-02)	-0.05( 6.8e-01)	0.67( 0.0e+00)	0.44( 0.0e+00)	0.55( 7.1e-05)	0.43( 0.0e+00)	0.45( 0.0e+00)	0.08( 5.4e-01)	0.56( 0.0e+00)	0.43( 0.0e+00)	0.49( 0.0e+00)	0.24( 2.9e-07)	0.57( 1.9e-06)	0.26( 8.6e-06)	0.33( 9.7e-05)	0.48( 1.8e-10)	0.52( 0.0e+00)	0.7( 0.0e+00)	0.45( 0.0e+00)	0.48( 6.5e-26)	0.25( 7.8e-06)	0.71( 0.0e+00)	0.59( 4.0e-48)	0.63( 0.0e+00)	0.53( 0.0e+00)	0.29( 2.7e-01)	0.48( 7.7e-05)
EPC2	18	0.32( 4.6e-02)	0.36( 1.1e-12)	0.63( 0.0e+00)	0.25( 8.8e-05)	0.17( 7.5e-01)	0.38( 0.0e+00)	0.5( 4.8e-03)	0.02( 8.5e-01)	0.43( 1.2e-07)	0.31( 1.1e-11)	0.71( 0.0e+00)	0.53( 0.0e+00)	0.62( 0.0e+00)	0.24( 2.6e-02)	0.17( 2.6e-04)	0.53( 0.0e+00)	0.38( 0.0e+00)	0.26( 3.1e-08)	0.57( 1.5e-06)	0.28( 1.8e-06)	0.22( 1.2e-02)	0.56( 0.0e+00)	0.47( 0.0e+00)	0.6( 0.0e+00)	0.66( 0.0e+00)	0.46( 8.4e-24)	0.27( 1.1e-06)	0.77( 0.0e+00)	0.71( 1.1e-75)	0.69( 0.0e+00)	0.5( 0.0e+00)	0.51( 4.3e-02)	0.53( 1.4e-05)
ANKRD17	18	0.13( 5.1e-01)	0.49( 0.0e+00)	0.55( 0.0e+00)	0.3( 1.1e-06)	0.39( 3.6e-01)	0.49( 0.0e+00)	0.39( 3.1e-02)	0.15( 1.2e-01)	0.57( 0.0e+00)	0.45( 0.0e+00)	0.51( 2.8e-04)	0.43( 0.0e+00)	0.45( 0.0e+00)	0.14( 2.3e-01)	0.42( 0.0e+00)	0.5( 0.0e+00)	0.47( 0.0e+00)	0.29( 7.0e-10)	0.68( 0.0e+00)	0.3( 4.3e-07)	0.38( 8.0e-06)	0.56( 0.0e+00)	0.52( 0.0e+00)	0.57( 0.0e+00)	0.51( 0.0e+00)	0.45( 5.4e-23)	0.32( 6.1e-09)	0.63( 0.0e+00)	0.62( 1.8e-54)	0.6( 0.0e+00)	0.5( 0.0e+00)	0.23( 4.2e-01)	0.51( 3.2e-05)
MARCHF7	18	0.37( 2.2e-02)	0.54( 0.0e+00)	0.54( 0.0e+00)	0.47( 0.0e+00)	0.46( 2.4e-01)	0.46( 0.0e+00)	0.46( 1.1e-02)	0.54( 0.0e+00)	0.24( 7.1e-03)	0.58( 0.0e+00)	0.72( 0.0e+00)	0.37( 0.0e+00)	0.5( 0.0e+00)	0.11( 3.5e-01)	0.32( 3.5e-13)	0.55( 0.0e+00)	0.33( 3.8e-13)	0.32( 1.6e-11)	0.43( 5.1e-04)	0.27( 6.6e-06)	0.29( 7.5e-04)	0.45( 6.2e-09)	0.55( 0.0e+00)	0.6( 0.0e+00)	0.59( 0.0e+00)	0.44( 3.8e-22)	0.42( 2.7e-14)	0.71( 0.0e+00)	0.55( 2.7e-40)	0.56( 0.0e+00)	0.51( 0.0e+00)	0.43( 8.7e-02)	0.53( 1.6e-05)
ADAM17	18	0.38( 1.9e-02)	0.51( 0.0e+00)	0.45( 0.0e+00)	0.42( 3.7e-13)	0.46( 2.4e-01)	0.38( 0.0e+00)	0.47( 9.1e-03)	0.58( 0.0e+00)	0.38( 4.8e-06)	0.5( 0.0e+00)	0.64( 1.3e-06)	0.55( 0.0e+00)	0.47( 0.0e+00)	0.24( 2.6e-02)	0.48( 0.0e+00)	0.52( 0.0e+00)	0.2( 2.1e-05)	0.47( 0.0e+00)	0.37( 3.7e-03)	0.03( 7.3e-01)	0.34( 8.7e-05)	0.68( 0.0e+00)	0.46( 0.0e+00)	0.5( 3.4e-11)	0.36( 1.8e-08)	0.45( 4.4e-23)	0.25( 1.1e-05)	0.59( 0.0e+00)	0.6( 1.4e-49)	0.73( 0.0e+00)	0.45( 0.0e+00)	0.3( 2.5e-01)	0.49( 6.9e-05)
UBXN7	18	0.32( 4.8e-02)	0.47( 0.0e+00)	0.57( 0.0e+00)	0.29( 2.1e-06)	0.22( 6.6e-01)	0.45( 0.0e+00)	0.41( 2.3e-02)	0.51( 0.0e+00)	0.29( 5.6e-04)	0.36( 4.8e-15)	0.3( 5.4e-02)	0.51( 0.0e+00)	0.53( 0.0e+00)	0.21( 6.3e-02)	0.41( 0.0e+00)	0.51( 0.0e+00)	0.25( 6.9e-08)	0.41( 0.0e+00)	0.59( 6.7e-07)	0.19( 2.7e-03)	0.29( 6.6e-04)	0.55( 0.0e+00)	0.52( 0.0e+00)	0.66( 0.0e+00)	0.52( 0.0e+00)	0.52( 5.5e-31)	0.21( 3.6e-04)	0.71( 0.0e+00)	0.7( 7.4e-73)	0.69( 0.0e+00)	0.5( 0.0e+00)	0.33( 1.9e-01)	0.46( 1.6e-04)
RNF169	18	0.32( 4.8e-02)	0.53( 0.0e+00)	0.61( 0.0e+00)	0.37( 1.5e-09)	0.4( 3.4e-01)	0.5( 0.0e+00)	0.39( 3.0e-02)	0.04( 6.9e-01)	0.38( 4.3e-06)	0.42( 0.0e+00)	0.49( 4.4e-04)	0.49( 0.0e+00)	0.55( 0.0e+00)	0.2( 7.6e-02)	0.39( 0.0e+00)	0.49( 0.0e+00)	0.4( 0.0e+00)	0.27( 8.1e-09)	0.55( 3.9e-06)	0.2( 1.0e-03)	0.35( 3.5e-05)	0.64( 0.0e+00)	0.52( 0.0e+00)	0.56( 0.0e+00)	0.56( 0.0e+00)	0.47( 5.5e-25)	0.23( 4.4e-05)	0.67( 0.0e+00)	0.7( 3.9e-73)	0.68( 0.0e+00)	0.52( 0.0e+00)	0.38( 1.3e-01)	0.68( 0.0e+00)
IQGAP1	17	0.41( 1.0e-02)	0.48( 0.0e+00)	0.5( 0.0e+00)	0.42( 1.5e-12)	0.48( 2.2e-01)	0.59( 0.0e+00)	0.42( 1.9e-02)	0.13( 1.8e-01)	0.12( 2.1e-01)	0.48( 0.0e+00)	0.53( 1.2e-04)	0.55( 0.0e+00)	0.6( 0.0e+00)	-0.08( 5.2e-01)	0.33( 5.5e-14)	0.5( 0.0e+00)	0.34( 9.9e-14)	0.14( 3.3e-03)	0.5( 4.0e-05)	0.2( 9.2e-04)	0.41( 1.7e-06)	0.49( 0.0e+00)	0.45( 0.0e+00)	0.67( 0.0e+00)	0.47( 0.0e+00)	0.43( 7.0e-21)	0.31( 3.8e-08)	0.46( 2.4e-08)	0.7( 5.5e-75)	0.46( 4.3e-07)	0.53( 0.0e+00)	0.17( 5.6e-01)	0.35( 6.5e-03)
CDC73	17	0.38( 1.8e-02)	0.55( 0.0e+00)	0.46( 0.0e+00)	0.37( 1.5e-09)	0.33( 4.7e-01)	0.49( 0.0e+00)	0.28( 1.5e-01)	0.18( 4.5e-02)	0.32( 2.0e-04)	0.43( 0.0e+00)	0.66( 2.3e-07)	0.35( 1.1e-15)	0.49( 0.0e+00)	0.14( 2.3e-01)	0.55( 0.0e+00)	0.5( 0.0e+00)	0.31( 1.8e-11)	0.22( 2.7e-06)	0.51( 2.3e-05)	0.16( 1.0e-02)	0.4( 2.0e-06)	0.57( 0.0e+00)	0.47( 0.0e+00)	0.61( 0.0e+00)	0.55( 0.0e+00)	0.47( 2.5e-25)	0.36( 1.4e-10)	0.41( 7.0e-07)	0.56( 9.7e-42)	0.48( 1.9e-07)	0.49( 0.0e+00)	0.25( 3.7e-01)	0.5( 4.9e-05)
RNF111	17	0.24( 1.6e-01)	0.46( 0.0e+00)	0.58( 0.0e+00)	0.35( 1.3e-08)	0.3( 5.1e-01)	0.44( 0.0e+00)	0.48( 7.1e-03)	0.1( 3.3e-01)	0.35( 2.3e-05)	0.46( 0.0e+00)	0.53( 1.1e-04)	0.44( 0.0e+00)	0.49( 0.0e+00)	0.12( 3.0e-01)	0.25( 2.4e-08)	0.52( 0.0e+00)	0.41( 0.0e+00)	0.21( 9.1e-06)	0.48( 1.1e-04)	0.21( 3.9e-04)	0.37( 1.7e-05)	0.6( 0.0e+00)	0.49( 0.0e+00)	0.56( 0.0e+00)	0.47( 0.0e+00)	0.4( 7.5e-18)	0.33( 3.0e-09)	0.77( 0.0e+00)	0.65( 9.1e-60)	0.77( 0.0e+00)	0.47( 0.0e+00)	0.4( 1.1e-01)	0.49( 5.6e-05)
RSF1	17	0.3( 7.1e-02)	0.41( 0.0e+00)	0.59( 0.0e+00)	0.25( 8.3e-05)	0.39( 3.5e-01)	0.51( 0.0e+00)	0.34( 6.5e-02)	-0.16( 9.8e-02)	0.53( 0.0e+00)	0.28( 8.9e-10)	0.5( 4.2e-04)	0.55( 0.0e+00)	0.63( 0.0e+00)	0.22( 4.0e-02)	0.29( 5.8e-11)	0.53( 0.0e+00)	0.31( 4.0e-12)	0.14( 6.1e-03)	0.64( 0.0e+00)	0.33( 1.9e-08)	0.41( 1.3e-06)	0.41( 8.5e-08)	0.53( 0.0e+00)	0.63( 0.0e+00)	0.5( 0.0e+00)	0.51( 7.1e-30)	0.23( 5.5e-05)	0.56( 0.0e+00)	0.66( 3.1e-62)	0.73( 0.0e+00)	0.52( 0.0e+00)	0.33( 2.1e-01)	0.57( 4.8e-06)
DPP8	17	0.18( 3.2e-01)	0.35( 8.0e-12)	0.56( 0.0e+00)	0.23( 3.0e-04)	0.29( 5.3e-01)	0.55( 0.0e+00)	0.39( 3.0e-02)	-0.08( 4.7e-01)	0.67( 0.0e+00)	0.35( 1.2e-14)	0.45( 1.7e-03)	0.48( 0.0e+00)	0.48( 0.0e+00)	-0.04( 8.1e-01)	0.49( 0.0e+00)	0.49( 0.0e+00)	0.45( 0.0e+00)	0.28( 2.1e-09)	0.53( 1.2e-05)	0.21( 5.3e-04)	0.24( 7.7e-03)	0.3( 2.3e-04)	0.43( 0.0e+00)	0.68( 0.0e+00)	0.48( 0.0e+00)	0.37( 8.1e-16)	0.2( 4.9e-04)	0.73( 0.0e+00)	0.49( 1.1e-31)	0.58( 0.0e+00)	0.46( 0.0e+00)	0.26( 3.5e-01)	0.53( 1.5e-05)
QSER1	17	0.45( 4.1e-03)	0.55( 0.0e+00)	0.56( 0.0e+00)	0.43( 0.0e+00)	0.47( 2.3e-01)	0.42( 0.0e+00)	0.24( 2.1e-01)	0.44( 1.5e-07)	0.38( 4.4e-06)	0.37( 0.0e+00)	0.64( 1.6e-06)	0.51( 0.0e+00)	0.6( 0.0e+00)	0.11( 3.6e-01)	0.37( 0.0e+00)	0.52( 0.0e+00)	0.27( 3.9e-09)	0.36( 2.9e-15)	0.49( 5.2e-05)	0.28( 1.4e-06)	0.39( 5.0e-06)	0.51( 0.0e+00)	0.27( 2.6e-09)	0.48( 8.8e-10)	0.55( 0.0e+00)	0.61( 8.4e-45)	0.27( 2.1e-06)	0.71( 0.0e+00)	0.73( 4.1e-83)	0.8( 0.0e+00)	0.52( 0.0e+00)	0.08( 8.3e-01)	0.58( 3.1e-06)
BICRAL	17	0.27( 1.1e-01)	0.25( 1.6e-06)	0.53( 0.0e+00)	0.18( 6.4e-03)	0.27( 5.6e-01)	0.42( 0.0e+00)	0.47( 8.4e-03)	-0.02( 8.6e-01)	0.47( 4.1e-09)	0.25( 1.2e-07)	0.63( 2.4e-06)	0.45( 0.0e+00)	0.58( 0.0e+00)	0.12( 3.3e-01)	0.29( 8.4e-11)	0.51( 0.0e+00)	0.3( 7.8e-11)	0.2( 4.6e-05)	0.59( 7.2e-07)	0.27( 6.7e-06)	0.22( 1.7e-02)	0.48( 6.9e-11)	0.54( 0.0e+00)	0.62( 0.0e+00)	0.53( 0.0e+00)	0.31( 2.2e-11)	0.18( 2.0e-03)	0.74( 0.0e+00)	0.61( 2.7e-51)	0.68( 0.0e+00)	0.5( 0.0e+00)	0.4( 1.1e-01)	0.52( 2.4e-05)
MIB1	17	0.47( 2.9e-03)	0.52( 0.0e+00)	0.59( 0.0e+00)	0.33( 6.1e-08)	0.37( 3.9e-01)	0.63( 0.0e+00)	0.4( 2.9e-02)	0.12( 2.4e-01)	0.35( 3.1e-05)	0.33( 8.0e-13)	0.49( 4.3e-04)	0.65( 0.0e+00)	0.65( 0.0e+00)	0.29( 5.8e-03)	0.37( 0.0e+00)	0.46( 0.0e+00)	0.36( 3.1e-16)	0.29( 4.6e-10)	0.45( 3.0e-04)	0.06( 4.6e-01)	0.38( 6.2e-06)	0.44( 9.5e-09)	0.54( 0.0e+00)	0.67( 0.0e+00)	0.58( 0.0e+00)	0.54( 4.7e-34)	0.33( 2.3e-09)	0.66( 0.0e+00)	0.73( 1.2e-82)	0.68( 0.0e+00)	0.54( 0.0e+00)	0.23( 4.0e-01)	0.58( 3.2e-06)
FER	17	0.1( 6.3e-01)	0.48( 0.0e+00)	0.57( 0.0e+00)	0.41( 3.1e-12)	0.53( 1.4e-01)	0.52( 0.0e+00)	0.3( 1.1e-01)	0.23( 9.8e-03)	0.52( 0.0e+00)	0.35( 1.2e-14)	0.3( 6.1e-02)	0.53( 0.0e+00)	0.53( 0.0e+00)	0.25( 2.0e-02)	0.59( 0.0e+00)	0.45( 0.0e+00)	0.23( 7.5e-07)	0.02( 7.6e-01)	0.58( 9.4e-07)	0.23( 1.3e-04)	0.41( 1.6e-06)	0.4( 2.4e-07)	0.37( 0.0e+00)	0.48( 1.0e-09)	0.48( 0.0e+00)	0.52( 2.1e-31)	0.3( 5.9e-08)	0.71( 0.0e+00)	0.64( 8.4e-58)	0.83( 0.0e+00)	0.52( 0.0e+00)	0.33( 1.9e-01)	0.51( 3.7e-05)
MED13	17	0.22( 2.1e-01)	0.39( 0.0e+00)	0.54( 0.0e+00)	0.36( 4.0e-09)	0.15( 7.8e-01)	0.47( 0.0e+00)	0.44( 1.5e-02)	0.12( 2.1e-01)	0.6( 0.0e+00)	0.45( 0.0e+00)	0.64( 1.1e-06)	0.48( 0.0e+00)	0.58( 0.0e+00)	0.19( 9.1e-02)	0.46( 0.0e+00)	0.37( 7.5e-13)	0.32( 3.6e-12)	0.28( 3.1e-09)	0.48( 9.5e-05)	0.16( 1.3e-02)	0.35( 5.1e-05)	0.44( 7.0e-09)	0.59( 0.0e+00)	0.66( 0.0e+00)	0.54( 0.0e+00)	0.54( 7.8e-34)	0.33( 2.0e-09)	0.46( 2.0e-08)	0.62( 1.3e-53)	0.65( 0.0e+00)	0.58( 0.0e+00)	0.37( 1.5e-01)	0.54( 1.2e-05)
BDP1	17	0.07( 7.5e-01)	0.51( 0.0e+00)	0.59( 0.0e+00)	0.25( 4.6e-05)	0.21( 6.8e-01)	0.52( 0.0e+00)	0.22( 2.6e-01)	-0.04( 7.0e-01)	0.45( 2.6e-08)	0.31( 2.1e-11)	0.45( 1.9e-03)	0.4( 0.0e+00)	0.52( 0.0e+00)	0.16( 1.7e-01)	0.3( 1.2e-11)	0.5( 0.0e+00)	0.36( 2.5e-16)	0.09( 7.3e-02)	0.52( 1.6e-05)	0.34( 3.1e-09)	0.35( 4.2e-05)	0.48( 2.1e-10)	0.48( 0.0e+00)	0.7( 0.0e+00)	0.63( 0.0e+00)	0.51( 9.9e-30)	0.32( 1.2e-08)	0.58( 0.0e+00)	0.56( 8.1e-42)	0.56( 0.0e+00)	0.55( 0.0e+00)	0.23( 4.1e-01)	0.57( 4.8e-06)
USP37	17	0.3( 6.9e-02)	0.54( 0.0e+00)	0.61( 0.0e+00)	0.23( 2.3e-04)	0.26( 5.8e-01)	0.49( 0.0e+00)	0.31( 9.4e-02)	0.04( 7.0e-01)	0.35( 3.5e-05)	0.35( 3.7e-14)	0.63( 2.6e-06)	0.37( 0.0e+00)	0.46( 0.0e+00)	0.12( 3.0e-01)	0.45( 0.0e+00)	0.42( 0.0e+00)	0.3( 4.2e-11)	0.19( 9.2e-05)	0.47( 1.4e-04)	0.14( 3.2e-02)	0.42( 5.1e-07)	0.55( 0.0e+00)	0.52( 0.0e+00)	0.65( 0.0e+00)	0.62( 0.0e+00)	0.49( 1.0e-27)	0.27( 1.7e-06)	0.66( 0.0e+00)	0.67( 1.4e-65)	0.6( 0.0e+00)	0.52( 0.0e+00)	0.42( 9.7e-02)	0.57( 5.2e-06)
SP3	17	0.51( 1.3e-03)	0.53( 0.0e+00)	0.58( 0.0e+00)	0.27( 1.3e-05)	0.23( 6.4e-01)	0.44( 0.0e+00)	0.41( 2.2e-02)	0.29( 1.0e-03)	0.39( 2.0e-06)	0.43( 0.0e+00)	0.67( 6.0e-08)	0.44( 0.0e+00)	0.59( 0.0e+00)	0.15( 2.0e-01)	0.41( 0.0e+00)	0.49( 0.0e+00)	0.25( 4.1e-08)	0.32( 4.3e-12)	0.63( 0.0e+00)	0.28( 1.6e-06)	0.33( 1.4e-04)	0.55( 0.0e+00)	0.53( 0.0e+00)	0.65( 0.0e+00)	0.64( 0.0e+00)	0.46( 6.0e-24)	0.27( 1.5e-06)	0.73( 0.0e+00)	0.54( 3.1e-38)	0.5( 3.5e-08)	0.58( 0.0e+00)	0.46( 7.1e-02)	0.54( 1.3e-05)
ZFP91	17	0.36( 2.4e-02)	0.52( 0.0e+00)	0.48( 0.0e+00)	0.4( 2.8e-11)	0.4( 3.5e-01)	0.57( 0.0e+00)	0.42( 2.0e-02)	0.2( 2.5e-02)	0.42( 3.1e-07)	0.32( 2.8e-12)	0.54( 8.5e-05)	0.47( 0.0e+00)	0.5( 0.0e+00)	-0.02( 9.2e-01)	0.34( 7.9e-15)	0.48( 0.0e+00)	0.37( 0.0e+00)	0.25( 2.5e-07)	0.52( 1.7e-05)	0.26( 1.8e-05)	0.41( 1.7e-06)	0.5( 0.0e+00)	0.48( 0.0e+00)	0.61( 0.0e+00)	0.47( 0.0e+00)	0.55( 4.6e-35)	0.36( 1.1e-10)	0.58( 0.0e+00)	0.73( 5.8e-82)	0.38( 4.3e-05)	0.55( 0.0e+00)	0.19( 5.1e-01)	0.54( 1.2e-05)
JMJD1C	17	0.41( 1.0e-02)	0.48( 0.0e+00)	0.53( 0.0e+00)	0.29( 3.1e-06)	0.32( 4.8e-01)	0.52( 0.0e+00)	0.35( 5.9e-02)	-0.3( 6.1e-04)	0.41( 4.7e-07)	0.29( 2.5e-10)	0.73( 0.0e+00)	0.44( 0.0e+00)	0.51( 0.0e+00)	0.07( 6.0e-01)	0.24( 5.4e-08)	0.48( 0.0e+00)	0.42( 0.0e+00)	0.01( 8.6e-01)	0.49( 6.5e-05)	0.37( 7.0e-11)	0.26( 3.4e-03)	0.58( 0.0e+00)	0.51( 0.0e+00)	0.63( 0.0e+00)	0.5( 0.0e+00)	0.49( 6.7e-28)	0.32( 8.2e-09)	0.61( 0.0e+00)	0.56( 9.7e-43)	0.66( 0.0e+00)	0.58( 0.0e+00)	0.45( 8.1e-02)	0.53( 1.8e-05)
HECTD1	17	0.18( 3.3e-01)	0.53( 0.0e+00)	0.51( 0.0e+00)	0.29( 3.9e-06)	0.25( 6.1e-01)	0.48( 0.0e+00)	0.4( 2.7e-02)	0.11( 2.5e-01)	0.42( 2.2e-07)	0.48( 0.0e+00)	0.35( 2.2e-02)	0.47( 0.0e+00)	0.49( 0.0e+00)	0.25( 2.2e-02)	0.27( 2.6e-09)	0.33( 2.4e-10)	0.35( 4.5e-15)	0.12( 1.4e-02)	0.63( 0.0e+00)	0.13( 4.0e-02)	0.38( 7.4e-06)	0.52( 0.0e+00)	0.49( 0.0e+00)	0.61( 0.0e+00)	0.47( 0.0e+00)	0.45( 1.8e-23)	0.46( 3.5e-17)	0.67( 0.0e+00)	0.59( 8.3e-48)	0.73( 0.0e+00)	0.48( 0.0e+00)	0.29( 2.7e-01)	0.44( 3.7e-04)
UBE3A	16	0.18( 3.2e-01)	0.46( 0.0e+00)	0.55( 0.0e+00)	0.33( 7.2e-08)	0.48( 2.2e-01)	0.53( 0.0e+00)	0.26( 1.7e-01)	0.05( 6.8e-01)	0.37( 1.1e-05)	0.37( 2.0e-17)	0.46( 1.4e-03)	0.45( 0.0e+00)	0.54( 0.0e+00)	0.16( 1.5e-01)	0.26( 1.2e-08)	0.45( 0.0e+00)	0.49( 0.0e+00)	0.37( 0.0e+00)	0.6( 2.3e-07)	0.31( 7.5e-08)	0.41( 1.1e-06)	0.43( 1.7e-08)	0.57( 0.0e+00)	0.65( 0.0e+00)	0.57( 0.0e+00)	0.5( 1.5e-28)	0.19( 1.5e-03)	0.71( 0.0e+00)	0.57( 1.7e-43)	0.67( 0.0e+00)	0.54( 0.0e+00)	0.33( 2.0e-01)	0.53( 1.8e-05)
TNPO1	16	0.08( 7.1e-01)	0.57( 0.0e+00)	0.56( 0.0e+00)	0.29( 3.7e-06)	0.22( 6.6e-01)	0.56( 0.0e+00)	0.27( 1.5e-01)	0.14( 1.6e-01)	0.45( 2.6e-08)	0.41( 0.0e+00)	0.54( 7.7e-05)	0.45( 0.0e+00)	0.4( 1.9e-11)	0.17( 1.5e-01)	0.48( 0.0e+00)	0.57( 0.0e+00)	0.46( 0.0e+00)	0.47( 0.0e+00)	0.42( 8.0e-04)	0.11( 1.1e-01)	0.45( 7.2e-08)	0.39( 5.1e-07)	0.51( 0.0e+00)	0.66( 0.0e+00)	0.35( 2.4e-08)	0.44( 2.2e-22)	0.34( 1.0e-09)	0.52( 0.0e+00)	0.46( 2.6e-27)	0.8( 0.0e+00)	0.56( 0.0e+00)	0.22( 4.2e-01)	0.45( 2.8e-04)
DOCK7	16	0.25( 1.4e-01)	0.42( 0.0e+00)	0.47( 0.0e+00)	0.24( 1.2e-04)	0.04( 9.5e-01)	0.52( 0.0e+00)	0.52( 3.2e-03)	-0.12( 2.4e-01)	0.5( 0.0e+00)	0.26( 3.9e-08)	0.6( 8.4e-06)	0.34( 1.5e-14)	0.47( 0.0e+00)	0.41( 4.7e-05)	0.47( 0.0e+00)	0.55( 0.0e+00)	0.33( 2.5e-13)	0.1( 6.0e-02)	0.22( 1.1e-01)	0.19( 2.7e-03)	0.34( 6.1e-05)	0.49( 0.0e+00)	0.55( 0.0e+00)	0.55( 0.0e+00)	0.23( 3.7e-04)	0.48( 4.0e-26)	0.28( 5.8e-07)	0.65( 0.0e+00)	0.63( 2.8e-55)	0.72( 0.0e+00)	0.58( 0.0e+00)	0.22( 4.4e-01)	0.42( 8.1e-04)
BBX	16	0.03( 9.0e-01)	0.53( 0.0e+00)	0.56( 0.0e+00)	0.21( 1.1e-03)	0.6( 9.2e-02)	0.59( 0.0e+00)	0.34( 6.2e-02)	0.07( 5.2e-01)	0.47( 4.3e-09)	0.24( 2.6e-07)	0.2( 2.6e-01)	0.46( 0.0e+00)	0.5( 0.0e+00)	0.27( 9.6e-03)	0.58( 0.0e+00)	0.46( 0.0e+00)	0.25( 8.8e-08)	0.16( 1.2e-03)	0.26( 5.3e-02)	0.33( 1.2e-08)	0.34( 5.8e-05)	0.38( 9.3e-07)	0.5( 0.0e+00)	0.58( 0.0e+00)	0.51( 0.0e+00)	0.44( 1.4e-21)	0.34( 5.2e-10)	0.64( 0.0e+00)	0.7( 9.1e-74)	0.79( 0.0e+00)	0.48( 0.0e+00)	0.38( 1.4e-01)	0.49( 6.9e-05)
TASOR2	16	0.06( 7.7e-01)	0.35( 3.1e-12)	0.5( 0.0e+00)	0.38( 4.4e-10)	0.33( 4.6e-01)	0.49( 0.0e+00)	0.38( 3.6e-02)	0.03( 7.9e-01)	0.36( 1.5e-05)	0.33( 7.7e-13)	0.62( 3.8e-06)	0.37( 0.0e+00)	0.55( 0.0e+00)	0.25( 1.9e-02)	0.23( 3.9e-07)	0.52( 0.0e+00)	0.25( 5.8e-08)	0.16( 1.1e-03)	0.53( 1.3e-05)	0.27( 4.3e-06)	0.23( 9.6e-03)	0.46( 1.2e-09)	0.57( 0.0e+00)	0.62( 0.0e+00)	0.54( 0.0e+00)	0.48( 2.7e-26)	0.3( 1.2e-07)	0.66( 0.0e+00)	0.5( 1.7e-32)	0.75( 0.0e+00)	0.51( 0.0e+00)	0.19( 5.1e-01)	0.63( 0.0e+00)
NBEAL1	16	0.37( 2.1e-02)	0.46( 0.0e+00)	0.58( 0.0e+00)	0.2( 1.8e-03)	0.26( 5.8e-01)	0.48( 0.0e+00)	0.29( 1.3e-01)	-0.08( 4.5e-01)	0.05( 6.0e-01)	0.45( 0.0e+00)	0.65( 5.8e-07)	0.4( 0.0e+00)	0.39( 4.7e-11)	0.3( 3.6e-03)	0.52( 0.0e+00)	0.46( 0.0e+00)	0.39( 0.0e+00)	0.17( 5.6e-04)	0.43( 5.3e-04)	0.22( 2.0e-04)	0.32( 2.2e-04)	0.59( 0.0e+00)	0.5( 0.0e+00)	0.65( 0.0e+00)	0.54( 0.0e+00)	0.5( 1.6e-28)	0.35( 1.8e-10)	0.64( 0.0e+00)	0.58( 1.2e-45)	0.48( 1.3e-07)	0.27( 3.3e-10)	0.26( 3.4e-01)	0.54( 1.1e-05)
BPTF	16	0.33( 4.1e-02)	0.39( 1.7e-15)	0.53( 0.0e+00)	0.22( 4.2e-04)	0.29( 5.4e-01)	0.45( 0.0e+00)	0.27( 1.6e-01)	-0.02( 8.9e-01)	0.58( 0.0e+00)	0.37( 0.0e+00)	0.64( 1.3e-06)	0.44( 0.0e+00)	0.49( 0.0e+00)	0.22( 4.8e-02)	0.37( 0.0e+00)	0.54( 0.0e+00)	0.36( 6.3e-16)	0.18( 1.3e-04)	0.69( 0.0e+00)	0.29( 7.4e-07)	0.2( 2.6e-02)	0.53( 0.0e+00)	0.55( 0.0e+00)	0.62( 0.0e+00)	0.52( 0.0e+00)	0.51( 4.9e-30)	0.25( 1.5e-05)	0.62( 0.0e+00)	0.55( 3.1e-41)	0.59( 0.0e+00)	0.49( 0.0e+00)	0.37( 1.4e-01)	0.61( 7.2e-07)
OTUD4	16	0.19( 3.0e-01)	0.47( 0.0e+00)	0.59( 0.0e+00)	0.4( 4.7e-11)	0.41( 3.3e-01)	0.66( 0.0e+00)	0.51( 3.8e-03)	0.13( 1.8e-01)	0.44( 9.9e-08)	0.34( 9.6e-14)	0.32( 4.0e-02)	0.49( 0.0e+00)	0.57( 0.0e+00)	0.11( 3.6e-01)	0.41( 0.0e+00)	0.44( 0.0e+00)	0.37( 0.0e+00)	0.13( 8.1e-03)	0.5( 4.3e-05)	0.36( 3.3e-10)	0.42( 7.2e-07)	0.4( 2.6e-07)	0.51( 0.0e+00)	0.67( 0.0e+00)	0.46( 0.0e+00)	0.49( 4.7e-27)	0.38( 1.0e-11)	0.6( 0.0e+00)	0.63( 1.2e-56)	0.68( 0.0e+00)	0.46( 0.0e+00)	0.34( 1.9e-01)	0.58( 3.6e-06)
ACAP2	16	0.45( 4.1e-03)	0.29( 1.1e-08)	0.54( 0.0e+00)	0.23( 2.8e-04)	0.13( 8.2e-01)	0.52( 0.0e+00)	0.47( 8.8e-03)	0.45( 5.1e-08)	0.34( 5.9e-05)	0.37( 0.0e+00)	0.38( 1.1e-02)	0.47( 0.0e+00)	0.46( 0.0e+00)	0.09( 4.6e-01)	0.38( 0.0e+00)	0.53( 0.0e+00)	0.18( 1.8e-04)	0.3( 2.4e-10)	0.33( 1.1e-02)	0.07( 2.9e-01)	0.25( 4.5e-03)	0.58( 0.0e+00)	0.54( 0.0e+00)	0.65( 0.0e+00)	0.4( 1.5e-10)	0.41( 1.2e-18)	0.32( 9.5e-09)	0.49( 6.1e-10)	0.65( 1.2e-60)	0.56( 0.0e+00)	0.47( 0.0e+00)	0.29( 2.7e-01)	0.51( 2.8e-05)
ARHGAP5	16	0.05( 8.4e-01)	0.49( 0.0e+00)	0.46( 0.0e+00)	0.24( 1.8e-04)	0.37( 4.0e-01)	0.55( 0.0e+00)	0.43( 1.8e-02)	0.04( 7.0e-01)	0.59( 0.0e+00)	0.42( 0.0e+00)	0.26( 1.1e-01)	0.41( 0.0e+00)	0.55( 0.0e+00)	0.36( 3.3e-04)	0.59( 0.0e+00)	0.39( 5.8e-14)	0.22( 2.0e-06)	0.1( 4.7e-02)	0.53( 1.2e-05)	0.21( 4.5e-04)	0.43( 4.0e-07)	0.35( 9.7e-06)	0.52( 0.0e+00)	0.7( 0.0e+00)	0.52( 0.0e+00)	0.49( 6.7e-28)	0.35( 3.3e-10)	0.63( 0.0e+00)	0.61( 1.6e-51)	0.79( 0.0e+00)	0.48( 0.0e+00)	0.36( 1.6e-01)	0.5( 4.0e-05)
FEM1B	16	0.22( 2.1e-01)	0.4( 0.0e+00)	0.55( 0.0e+00)	0.45( 0.0e+00)	0.19( 7.1e-01)	0.49( 0.0e+00)	0.48( 6.5e-03)	0.47( 1.1e-08)	0.39( 3.6e-06)	0.39( 0.0e+00)	0.47( 1.0e-03)	0.47( 0.0e+00)	0.52( 0.0e+00)	-0.02( 8.9e-01)	0.25( 2.4e-08)	0.27( 4.2e-07)	0.41( 0.0e+00)	0.28( 1.8e-09)	0.36( 4.9e-03)	0.07( 3.3e-01)	0.29( 7.9e-04)	0.46( 2.6e-09)	0.38( 0.0e+00)	0.62( 0.0e+00)	0.53( 0.0e+00)	0.36( 8.7e-15)	0.25( 1.2e-05)	0.6( 0.0e+00)	0.71( 4.0e-76)	0.8( 0.0e+00)	0.5( 0.0e+00)	0.3( 2.6e-01)	0.51( 3.0e-05)
ZFR	16	-0.01( 9.6e-01)	0.43( 0.0e+00)	0.56( 0.0e+00)	0.22( 3.7e-04)	0.22( 6.6e-01)	0.31( 3.2e-11)	0.32( 8.7e-02)	0.1( 3.0e-01)	0.51( 0.0e+00)	0.32( 1.7e-12)	0.48( 7.6e-04)	0.43( 0.0e+00)	0.56( 0.0e+00)	-0.1( 4.5e-01)	0.45( 0.0e+00)	0.51( 0.0e+00)	0.19( 4.4e-05)	0.08( 1.3e-01)	0.52( 1.8e-05)	0.16( 1.1e-02)	0.4( 2.4e-06)	0.5( 0.0e+00)	0.51( 0.0e+00)	0.57( 0.0e+00)	0.51( 0.0e+00)	0.52( 2.3e-31)	0.23( 8.6e-05)	0.69( 0.0e+00)	0.61( 5.6e-51)	0.73( 0.0e+00)	0.51( 0.0e+00)	0.39( 1.3e-01)	0.57( 4.1e-06)
ARPP19	16	0.11( 5.9e-01)	0.53( 0.0e+00)	0.52( 0.0e+00)	0.45( 0.0e+00)	0.53( 1.5e-01)	0.61( 0.0e+00)	0.31( 9.7e-02)	0.29( 8.6e-04)	0.35( 2.5e-05)	0.38( 0.0e+00)	0.36( 1.9e-02)	0.43( 0.0e+00)	0.54( 0.0e+00)	0.3( 4.2e-03)	0.12( 1.4e-02)	0.48( 0.0e+00)	0.45( 0.0e+00)	0.27( 7.3e-09)	0.39( 2.3e-03)	0.18( 2.8e-03)	0.41( 1.2e-06)	0.32( 4.9e-05)	0.5( 0.0e+00)	0.63( 0.0e+00)	0.47( 0.0e+00)	0.5( 2.0e-28)	0.39( 1.9e-12)	0.63( 0.0e+00)	0.69( 1.6e-71)	0.7( 0.0e+00)	0.56( 0.0e+00)	0.26( 3.3e-01)	0.48( 8.7e-05)
CUL3	16	0.13( 5.0e-01)	0.5( 0.0e+00)	0.51( 0.0e+00)	0.2( 2.2e-03)	0.47( 2.3e-01)	0.36( 1.4e-14)	0.25( 1.9e-01)	0.04( 7.1e-01)	0.46( 1.3e-08)	0.29( 5.6e-10)	0.64( 1.2e-06)	0.34( 2.7e-15)	0.5( 0.0e+00)	0.1( 4.1e-01)	0.3( 2.7e-11)	0.49( 0.0e+00)	0.42( 0.0e+00)	0.06( 2.2e-01)	0.64( 0.0e+00)	0.28( 1.5e-06)	0.35( 3.4e-05)	0.47( 4.9e-10)	0.51( 0.0e+00)	0.58( 0.0e+00)	0.45( 0.0e+00)	0.44( 1.9e-22)	0.33( 2.9e-09)	0.69( 0.0e+00)	0.66( 6.1e-62)	0.56( 0.0e+00)	0.55( 0.0e+00)	0.36( 1.7e-01)	0.52( 2.3e-05)
ALS2	16	0.31( 5.6e-02)	0.46( 0.0e+00)	0.58( 0.0e+00)	0.06( 4.0e-01)	0.06( 9.2e-01)	0.54( 0.0e+00)	0.47( 9.3e-03)	0.07( 4.7e-01)	0.5( 0.0e+00)	0.32( 2.1e-12)	0.63( 2.2e-06)	0.29( 1.0e-10)	0.4( 2.5e-11)	0.23( 3.3e-02)	0.28( 3.0e-10)	0.36( 7.8e-12)	0.37( 0.0e+00)	0.28( 3.9e-09)	0.27( 4.4e-02)	0.29( 1.2e-06)	0.27( 2.0e-03)	0.46( 1.1e-09)	0.53( 0.0e+00)	0.65( 0.0e+00)	0.46( 0.0e+00)	0.47( 1.6e-25)	0.31( 2.1e-08)	0.58( 0.0e+00)	0.52( 2.5e-35)	0.81( 0.0e+00)	0.52( 0.0e+00)	0.3( 2.5e-01)	0.57( 4.3e-06)
RIF1	16	0.4( 1.2e-02)	0.51( 0.0e+00)	0.64( 0.0e+00)	0.3( 7.9e-07)	0.23( 6.4e-01)	0.48( 0.0e+00)	0.31( 1.0e-01)	0.15( 1.1e-01)	0.42( 2.3e-07)	0.4( 0.0e+00)	0.65( 6.7e-07)	0.39( 0.0e+00)	0.42( 2.5e-13)	0.2( 8.1e-02)	0.44( 0.0e+00)	0.51( 0.0e+00)	0.38( 0.0e+00)	0.41( 0.0e+00)	0.5( 3.4e-05)	0.37( 5.7e-11)	0.42( 5.6e-07)	0.49( 2.3e-11)	0.52( 0.0e+00)	0.68( 0.0e+00)	0.67( 0.0e+00)	0.5( 1.4e-28)	0.39( 2.0e-12)	0.51( 0.0e+00)	0.65( 1.4e-60)	0.6( 0.0e+00)	0.53( 0.0e+00)	0.47( 6.9e-02)	0.52( 2.3e-05)
ARHGEF12	16	0.38( 1.8e-02)	0.4( 0.0e+00)	0.54( 0.0e+00)	0.2( 2.2e-03)	0.59( 9.6e-02)	0.58( 0.0e+00)	0.49( 5.5e-03)	-0.16( 7.9e-02)	0.64( 0.0e+00)	0.43( 0.0e+00)	0.51( 2.2e-04)	0.38( 0.0e+00)	0.5( 0.0e+00)	-0.04( 7.9e-01)	0.41( 0.0e+00)	0.41( 0.0e+00)	0.34( 6.4e-14)	0.15( 1.8e-03)	0.64( 0.0e+00)	0.32( 5.3e-08)	0.37( 1.3e-05)	0.61( 0.0e+00)	0.52( 0.0e+00)	0.62( 0.0e+00)	0.51( 0.0e+00)	0.51( 8.3e-30)	0.36( 4.9e-11)	0.4( 1.1e-06)	0.73( 1.3e-83)	0.85( 0.0e+00)	0.53( 0.0e+00)	0.28( 3.0e-01)	0.6( 1.7e-06)
MAP3K2	16	0.44( 5.9e-03)	0.51( 0.0e+00)	0.61( 0.0e+00)	0.37( 6.9e-10)	0.35( 4.2e-01)	0.52( 0.0e+00)	0.62( 4.2e-04)	0.13( 1.9e-01)	0.33( 9.9e-05)	0.35( 5.2e-15)	0.66( 1.5e-07)	0.36( 0.0e+00)	0.46( 0.0e+00)	0.03( 8.3e-01)	0.49( 0.0e+00)	0.4( 8.8e-15)	0.35( 9.4e-15)	0.27( 1.2e-08)	0.52( 2.1e-05)	0.31( 1.6e-07)	0.39( 4.3e-06)	0.43( 1.7e-08)	0.47( 0.0e+00)	0.67( 0.0e+00)	0.56( 0.0e+00)	0.4( 3.3e-18)	0.36( 8.9e-11)	0.64( 0.0e+00)	0.71( 2.2e-77)	0.67( 0.0e+00)	0.52( 0.0e+00)	0.36( 1.6e-01)	0.47( 1.5e-04)
CTNND1	16	0.48( 2.4e-03)	0.43( 0.0e+00)	0.45( 0.0e+00)	0.42( 1.4e-12)	0.36( 4.2e-01)	0.36( 2.0e-15)	0.6( 6.8e-04)	0.22( 1.4e-02)	0.51( 0.0e+00)	0.38( 0.0e+00)	0.49( 5.6e-04)	0.23( 1.7e-07)	0.55( 0.0e+00)	0.47( 1.5e-06)	0.43( 0.0e+00)	0.51( 0.0e+00)	0.4( 0.0e+00)	0.16( 1.4e-03)	0.58( 9.8e-07)	0.33( 8.9e-09)	0.26( 3.4e-03)	0.69( 0.0e+00)	0.46( 0.0e+00)	0.57( 0.0e+00)	0.54( 0.0e+00)	0.34( 5.6e-13)	0.27( 2.5e-06)	0.36( 1.6e-05)	0.46( 5.5e-27)	0.73( 0.0e+00)	0.53( 0.0e+00)	0.26( 3.4e-01)	0.5( 5.3e-05)
LRBA	16	0.06( 7.7e-01)	0.27( 3.0e-07)	0.51( 0.0e+00)	0.17( 6.7e-03)	0.34( 4.4e-01)	0.48( 0.0e+00)	0.49( 6.0e-03)	-0.14( 1.5e-01)	0.47( 7.0e-09)	0.47( 0.0e+00)	0.48( 6.1e-04)	0.24( 6.4e-08)	0.32( 1.2e-07)	0.24( 2.9e-02)	0.53( 0.0e+00)	0.43( 0.0e+00)	0.46( 0.0e+00)	0.07( 1.7e-01)	0.62( 0.0e+00)	0.31( 1.2e-07)	0.48( 3.5e-09)	0.39( 4.3e-07)	0.58( 0.0e+00)	0.49( 2.2e-10)	0.38( 1.9e-09)	0.34( 2.3e-13)	0.28( 9.3e-07)	0.64( 0.0e+00)	0.65( 6.1e-60)	0.64( 0.0e+00)	0.41( 0.0e+00)	0.26( 3.4e-01)	0.48( 7.9e-05)
BTBD7	16	0.23( 1.9e-01)	0.4( 0.0e+00)	0.51( 0.0e+00)	0.34( 4.0e-08)	0.26( 5.8e-01)	0.51( 0.0e+00)	0.36( 4.9e-02)	0.04( 7.0e-01)	0.41( 6.8e-07)	0.45( 0.0e+00)	0.49( 4.9e-04)	0.25( 2.8e-08)	0.44( 0.0e+00)	0.17( 1.3e-01)	0.51( 0.0e+00)	0.48( 0.0e+00)	0.4( 0.0e+00)	0.19( 5.9e-05)	0.52( 1.6e-05)	0.1( 1.3e-01)	0.31( 2.7e-04)	0.45( 3.7e-09)	0.5( 0.0e+00)	0.69( 0.0e+00)	0.56( 0.0e+00)	0.46( 6.0e-24)	0.24( 2.6e-05)	0.63( 0.0e+00)	0.55( 3.1e-40)	0.76( 0.0e+00)	0.52( 0.0e+00)	0.31( 2.3e-01)	0.54( 1.1e-05)
MFAP3	16	0.28( 8.8e-02)	0.53( 0.0e+00)	0.57( 0.0e+00)	0.35( 6.4e-09)	0.43( 2.8e-01)	0.49( 0.0e+00)	0.44( 1.5e-02)	0.08( 4.6e-01)	0.26( 2.8e-03)	0.34( 1.1e-13)	0.37( 1.4e-02)	0.44( 0.0e+00)	0.46( 0.0e+00)	0.15( 1.9e-01)	0.42( 0.0e+00)	0.46( 0.0e+00)	0.27( 3.4e-09)	0.11( 2.7e-02)	0.45( 2.5e-04)	0( 9.6e-01)	0.38( 9.2e-06)	0.67( 0.0e+00)	0.53( 0.0e+00)	0.53( 0.0e+00)	0.49( 0.0e+00)	0.54( 7.8e-34)	0.27( 1.6e-06)	0.55( 0.0e+00)	0.6( 7.7e-50)	0.67( 0.0e+00)	0.56( 0.0e+00)	0.38( 1.4e-01)	0.49( 6.3e-05)
RAPH1	16	0.38( 1.7e-02)	0.42( 0.0e+00)	0.57( 0.0e+00)	0.21( 1.1e-03)	0.23( 6.4e-01)	0.46( 0.0e+00)	0.53( 3.0e-03)	0.05( 6.3e-01)	0.18( 4.9e-02)	0.48( 0.0e+00)	0.56( 3.5e-05)	0.48( 0.0e+00)	0.52( 0.0e+00)	0.41( 3.8e-05)	0.31( 1.4e-12)	0.26( 1.5e-06)	0.28( 8.2e-10)	0.23( 2.0e-06)	0.15( 3.1e-01)	0.14( 2.9e-02)	0.42( 5.1e-07)	0.63( 0.0e+00)	0.48( 0.0e+00)	0.51( 0.0e+00)	0.48( 0.0e+00)	0.49( 6.7e-28)	0.29( 1.8e-07)	0.73( 0.0e+00)	0.57( 4.8e-44)	0.6( 0.0e+00)	0.41( 0.0e+00)	0.46( 7.1e-02)	0.5( 4.3e-05)
SLK	16	0.35( 3.2e-02)	0.33( 1.7e-10)	0.49( 0.0e+00)	0.34( 2.7e-08)	0.38( 3.8e-01)	0.62( 0.0e+00)	0.35( 5.4e-02)	0.07( 5.2e-01)	0.31( 3.0e-04)	0.31( 9.5e-12)	0.73( 0.0e+00)	0.4( 0.0e+00)	0.57( 0.0e+00)	0.1( 4.2e-01)	0.21( 3.7e-06)	0.53( 0.0e+00)	0.48( 0.0e+00)	0.01( 8.8e-01)	0.39( 1.9e-03)	0.3( 2.5e-07)	0.32( 1.8e-04)	0.57( 0.0e+00)	0.52( 0.0e+00)	0.7( 0.0e+00)	0.41( 3.1e-11)	0.47( 8.9e-25)	0.51( 1.2e-22)	0.64( 0.0e+00)	0.59( 3.0e-47)	0.72( 0.0e+00)	0.54( 0.0e+00)	0.32( 2.2e-01)	0.57( 4.5e-06)
RO60	16	0.33( 4.1e-02)	0.51( 0.0e+00)	0.56( 0.0e+00)	0.35( 1.1e-08)	0.28( 5.5e-01)	0.52( 0.0e+00)	0.23( 2.3e-01)	0.33( 1.4e-04)	0.47( 4.4e-09)	0.4( 0.0e+00)	0.72( 0.0e+00)	0.44( 0.0e+00)	0.54( 0.0e+00)	0.17( 1.3e-01)	0.45( 0.0e+00)	0.43( 0.0e+00)	0.31( 1.1e-11)	0.28( 1.8e-09)	0.55( 4.4e-06)	0.32( 2.9e-08)	0.39( 3.4e-06)	0.45( 4.6e-09)	0.54( 0.0e+00)	0.62( 0.0e+00)	0.61( 0.0e+00)	0.48( 2.0e-26)	0.27( 2.8e-06)	0.62( 0.0e+00)	0.52( 2.6e-36)	0.61( 0.0e+00)	0.5( 0.0e+00)	0.33( 2.0e-01)	0.56( 7.7e-06)
ASXL2	16	0.2( 2.6e-01)	0.47( 0.0e+00)	0.6( 0.0e+00)	0.26( 3.8e-05)	0.49( 2.1e-01)	0.49( 0.0e+00)	0.46( 1.1e-02)	0.12( 2.1e-01)	0.45( 4.1e-08)	0.39( 0.0e+00)	0.65( 6.6e-07)	0.4( 0.0e+00)	0.44( 0.0e+00)	-0.02( 8.7e-01)	0.6( 0.0e+00)	0.52( 0.0e+00)	0.4( 0.0e+00)	0.26( 4.1e-08)	0.5( 3.9e-05)	0.15( 1.5e-02)	0.36( 2.0e-05)	0.5( 0.0e+00)	0.49( 0.0e+00)	0.67( 0.0e+00)	0.41( 3.6e-11)	0.4( 2.3e-18)	0.27( 2.5e-06)	0.65( 0.0e+00)	0.71( 8.6e-76)	0.57( 0.0e+00)	0.52( 0.0e+00)	0.3( 2.5e-01)	0.56( 7.4e-06)
NEMF	16	0.13( 5.1e-01)	0.42( 0.0e+00)	0.48( 0.0e+00)	0.28( 6.0e-06)	0.25( 6.0e-01)	0.49( 0.0e+00)	0.41( 2.2e-02)	-0.13( 1.8e-01)	0.51( 0.0e+00)	0.4( 0.0e+00)	0.47( 8.5e-04)	0.43( 0.0e+00)	0.51( 0.0e+00)	0.14( 2.4e-01)	0.34( 4.1e-15)	0.49( 0.0e+00)	0.28( 9.9e-10)	0.01( 8.1e-01)	0.56( 2.6e-06)	0.26( 1.7e-05)	0.29( 9.6e-04)	0.51( 0.0e+00)	0.49( 0.0e+00)	0.69( 0.0e+00)	0.5( 0.0e+00)	0.44( 1.5e-21)	0.28( 4.5e-07)	0.65( 0.0e+00)	0.55( 7.3e-40)	0.62( 0.0e+00)	0.46( 0.0e+00)	0.27( 3.2e-01)	0.55( 8.2e-06)
ZRANB1	16	0.23( 1.8e-01)	0.48( 0.0e+00)	0.51( 0.0e+00)	0.33( 5.3e-08)	0.17( 7.5e-01)	0.44( 0.0e+00)	0.45( 1.2e-02)	-0.01( 9.1e-01)	0.31( 3.1e-04)	0.3( 1.6e-10)	0.62( 4.3e-06)	0.52( 0.0e+00)	0.55( 0.0e+00)	0.34( 9.3e-04)	0.27( 3.2e-09)	0.26( 1.1e-06)	0.41( 0.0e+00)	0.1( 5.5e-02)	0.46( 2.3e-04)	0.12( 5.6e-02)	0.31( 2.9e-04)	0.57( 0.0e+00)	0.51( 0.0e+00)	0.61( 0.0e+00)	0.54( 0.0e+00)	0.46( 5.3e-24)	0.21( 2.5e-04)	0.66( 0.0e+00)	0.69( 3.4e-72)	0.65( 0.0e+00)	0.51( 0.0e+00)	0.38( 1.3e-01)	0.56( 7.6e-06)
TMEM184C	16	-0.12( 5.3e-01)	0.37( 2.3e-13)	0.54( 0.0e+00)	0.24( 1.8e-04)	0.37( 3.9e-01)	0.46( 0.0e+00)	0.46( 1.1e-02)	0( 1.0e+00)	0.51( 0.0e+00)	0.4( 0.0e+00)	0.38( 1.2e-02)	0.37( 0.0e+00)	0.48( 0.0e+00)	0.08( 5.3e-01)	0.47( 0.0e+00)	0.39( 2.1e-14)	0.38( 0.0e+00)	0.13( 7.0e-03)	0.6( 1.9e-07)	0.27( 5.5e-06)	0.48( 4.3e-09)	0.45( 3.5e-09)	0.5( 0.0e+00)	0.51( 0.0e+00)	0.43( 6.3e-12)	0.49( 1.3e-27)	0.3( 1.4e-07)	0.57( 0.0e+00)	0.44( 4.9e-25)	0.81( 0.0e+00)	0.56( 0.0e+00)	0.41( 1.0e-01)	0.48( 9.9e-05)
DHX36	16	0.36( 2.3e-02)	0.45( 0.0e+00)	0.53( 0.0e+00)	0.36( 3.7e-09)	0.33( 4.7e-01)	0.39( 0.0e+00)	0.44( 1.6e-02)	0.44( 1.5e-07)	0.41( 7.9e-07)	0.39( 0.0e+00)	0.24( 1.5e-01)	0.48( 0.0e+00)	0.47( 0.0e+00)	0.2( 7.2e-02)	0.22( 7.2e-07)	0.46( 0.0e+00)	0.27( 5.5e-09)	0.36( 1.3e-14)	0.46( 2.2e-04)	0.16( 9.9e-03)	0.31( 3.7e-04)	0.56( 0.0e+00)	0.53( 0.0e+00)	0.6( 0.0e+00)	0.51( 0.0e+00)	0.46( 6.9e-24)	0.32( 1.3e-08)	0.46( 1.5e-08)	0.64( 1.1e-58)	0.68( 0.0e+00)	0.51( 0.0e+00)	0.29( 2.7e-01)	0.47( 1.3e-04)
SON	16	0.03( 9.1e-01)	0.39( 0.0e+00)	0.55( 0.0e+00)	0.22( 4.9e-04)	0.24( 6.3e-01)	0.53( 0.0e+00)	0.41( 2.4e-02)	0( 9.9e-01)	0.5( 0.0e+00)	0.39( 0.0e+00)	0.36( 1.6e-02)	0.41( 0.0e+00)	0.57( 0.0e+00)	0.11( 3.7e-01)	0.46( 0.0e+00)	0.46( 0.0e+00)	0.3( 7.5e-11)	0.16( 1.3e-03)	0.58( 1.1e-06)	0.33( 2.1e-08)	0.3( 6.2e-04)	0.52( 0.0e+00)	0.51( 0.0e+00)	0.68( 0.0e+00)	0.54( 0.0e+00)	0.44( 1.5e-21)	0.2( 5.0e-04)	0.76( 0.0e+00)	0.59( 2.8e-48)	0.6( 0.0e+00)	0.49( 0.0e+00)	0.32( 2.1e-01)	0.54( 1.2e-05)
TNKS2	16	0.29( 7.4e-02)	0.33( 1.2e-10)	0.45( 0.0e+00)	0.32( 2.6e-07)	0.15( 7.8e-01)	0.46( 0.0e+00)	0.39( 3.0e-02)	0.15( 1.2e-01)	0.29( 6.9e-04)	0.35( 1.4e-14)	0.69( 0.0e+00)	0.5( 0.0e+00)	0.57( 0.0e+00)	0.09( 4.9e-01)	0.27( 7.9e-10)	0.49( 0.0e+00)	0.33( 3.9e-13)	0.05( 3.9e-01)	0.5( 5.0e-05)	0.23( 9.8e-05)	0.31( 3.9e-04)	0.37( 1.8e-06)	0.5( 0.0e+00)	0.59( 0.0e+00)	0.45( 0.0e+00)	0.47( 9.6e-25)	0.29( 1.5e-07)	0.59( 0.0e+00)	0.7( 3.3e-73)	0.67( 0.0e+00)	0.54( 0.0e+00)	0.43( 8.5e-02)	0.5( 4.3e-05)
SPAG9	16	0.41( 1.0e-02)	0.32( 2.7e-10)	0.46( 0.0e+00)	0.39( 7.7e-11)	0.34( 4.5e-01)	0.37( 5.5e-16)	0.52( 3.5e-03)	0.16( 8.5e-02)	0.61( 0.0e+00)	0.48( 0.0e+00)	0.68( 0.0e+00)	0.17( 1.8e-04)	0.29( 2.7e-06)	0.19( 8.1e-02)	0.56( 0.0e+00)	0.4( 0.0e+00)	0.25( 3.4e-08)	0.28( 2.3e-09)	0.49( 6.2e-05)	0.1( 1.5e-01)	0.36( 2.0e-05)	0.49( 3.9e-12)	0.51( 0.0e+00)	0.47( 1.8e-09)	0.58( 0.0e+00)	0.42( 1.1e-19)	0.32( 5.8e-09)	0.57( 0.0e+00)	0.51( 1.0e-33)	0.64( 0.0e+00)	0.51( 0.0e+00)	0.15( 6.4e-01)	0.61( 6.9e-07)
BMPR2	16	0.31( 5.6e-02)	0.36( 9.0e-13)	0.59( 0.0e+00)	0.24( 1.1e-04)	0.43( 2.9e-01)	0.39( 0.0e+00)	0.37( 4.1e-02)	0.09( 4.0e-01)	0.58( 0.0e+00)	0.32( 4.3e-12)	0.58( 2.0e-05)	0.51( 0.0e+00)	0.57( 0.0e+00)	0.35( 5.9e-04)	0.34( 1.7e-14)	0.41( 0.0e+00)	0.27( 2.1e-09)	0.02( 6.8e-01)	0.47( 1.2e-04)	0.41( 0.0e+00)	0.34( 5.6e-05)	0.47( 5.1e-10)	0.52( 0.0e+00)	0.58( 0.0e+00)	0.58( 0.0e+00)	0.5( 4.7e-29)	0.33( 3.3e-09)	0.53( 0.0e+00)	0.55( 1.1e-39)	0.82( 0.0e+00)	0.61( 0.0e+00)	0.36( 1.6e-01)	0.55( 7.9e-06)
ARIH1	16	0.17( 3.5e-01)	0.45( 0.0e+00)	0.52( 0.0e+00)	0.41( 1.0e-11)	0.35( 4.3e-01)	0.54( 0.0e+00)	0.32( 8.8e-02)	0.2( 2.8e-02)	0.4( 1.1e-06)	0.43( 0.0e+00)	0.62( 2.9e-06)	0.58( 0.0e+00)	0.64( 0.0e+00)	0.2( 7.5e-02)	0.24( 1.4e-07)	0.52( 0.0e+00)	0.51( 0.0e+00)	0.35( 3.0e-14)	0.36( 5.0e-03)	0.18( 3.9e-03)	0.39( 3.4e-06)	0.51( 0.0e+00)	0.51( 0.0e+00)	0.65( 0.0e+00)	0.51( 0.0e+00)	0.45( 3.7e-23)	0.33( 3.7e-09)	0.76( 0.0e+00)	0.73( 4.1e-82)	0.57( 0.0e+00)	0.58( 0.0e+00)	0.39( 1.3e-01)	0.34( 8.4e-03)
PRPF40A	16	0.41( 1.1e-02)	0.54( 0.0e+00)	0.53( 0.0e+00)	0.36( 3.9e-09)	0.5( 2.0e-01)	0.37( 3.9e-16)	0.3( 1.1e-01)	0.19( 3.5e-02)	0.37( 1.2e-05)	0.44( 0.0e+00)	0.67( 1.2e-07)	0.46( 0.0e+00)	0.45( 0.0e+00)	0.08( 5.2e-01)	0.29( 5.4e-11)	0.54( 0.0e+00)	0.33( 2.9e-13)	0.33( 2.5e-12)	0.46( 1.8e-04)	0.32( 4.1e-08)	0.39( 5.3e-06)	0.48( 1.4e-10)	0.47( 0.0e+00)	0.62( 0.0e+00)	0.49( 0.0e+00)	0.45( 2.5e-23)	0.28( 7.1e-07)	0.31( 2.5e-04)	0.72( 8.6e-79)	0.56( 0.0e+00)	0.55( 0.0e+00)	0.27( 3.1e-01)	0.54( 1.2e-05)
UBR3	16	-0.05( 8.3e-01)	0.44( 0.0e+00)	0.58( 0.0e+00)	0.29( 2.0e-06)	0.16( 7.7e-01)	0.46( 0.0e+00)	0.45( 1.2e-02)	0.25( 5.3e-03)	0.5( 0.0e+00)	0.52( 0.0e+00)	0.66( 2.5e-07)	0.37( 0.0e+00)	0.45( 0.0e+00)	0.11( 3.6e-01)	0.13( 4.7e-03)	0.42( 0.0e+00)	0.39( 0.0e+00)	0.45( 0.0e+00)	0.58( 1.3e-06)	0.31( 1.7e-07)	0.33( 1.4e-04)	0.39( 4.9e-07)	0.42( 0.0e+00)	0.64( 0.0e+00)	0.59( 0.0e+00)	0.5( 3.5e-28)	0.4( 1.8e-13)	0.56( 0.0e+00)	0.48( 2.8e-29)	0.69( 0.0e+00)	0.48( 0.0e+00)	0.33( 2.0e-01)	0.5( 4.3e-05)
MFSD14A	16	0.28( 8.5e-02)	0.49( 0.0e+00)	0.47( 0.0e+00)	0.45( 0.0e+00)	0.24( 6.3e-01)	0.39( 0.0e+00)	0.51( 4.2e-03)	0.3( 7.0e-04)	0.11( 2.5e-01)	0.39( 0.0e+00)	0.56( 3.4e-05)	0.44( 0.0e+00)	0.55( 0.0e+00)	0.24( 2.8e-02)	0.35( 2.6e-15)	0.5( 0.0e+00)	0.16( 1.2e-03)	0.28( 3.0e-09)	0.41( 9.2e-04)	0.15( 1.6e-02)	0.31( 2.8e-04)	0.51( 0.0e+00)	0.48( 0.0e+00)	0.49( 6.9e-11)	0.46( 0.0e+00)	0.51( 7.9e-30)	0.31( 3.4e-08)	0.7( 0.0e+00)	0.62( 7.3e-55)	0.67( 0.0e+00)	0.57( 0.0e+00)	0.42( 1.0e-01)	0.41( 1.0e-03)
ZNF699	16	0.01( 9.5e-01)	0.51( 0.0e+00)	0.57( 0.0e+00)	0.3( 1.0e-06)	0.37( 3.9e-01)	0.45( 5.6e-24)	0.46( 9.4e-03)	0.26( 3.2e-03)	0.16( 8.5e-02)	0.27( 6.3e-09)	0.56( 4.9e-05)	0.46( 0.0e+00)	0.56( 0.0e+00)	0.21( 5.5e-02)	0.38( 0.0e+00)	0.33( 4.2e-10)	0.12( 1.8e-02)	-0.11( 3.0e-02)	0.19( 1.9e-01)	-0.02( 8.5e-01)	0.37( 1.1e-05)	0.66( 0.0e+00)	0.52( 0.0e+00)	0.44( 4.2e-08)	0.6( 0.0e+00)	0.49( 1.6e-27)	0.29( 3.7e-07)	0.72( 0.0e+00)	0.64( 2.1e-59)	0.62( 0.0e+00)	0.5( 1.9e-34)	0.37( 1.5e-01)	0.5( 4.2e-05)
NIPBL	16	0.15( 4.3e-01)	0.4( 0.0e+00)	0.57( 0.0e+00)	0.19( 3.0e-03)	0.23( 6.4e-01)	0.48( 0.0e+00)	0.33( 7.1e-02)	0.17( 6.1e-02)	0.46( 1.3e-08)	0.35( 1.8e-14)	0.43( 2.8e-03)	0.47( 0.0e+00)	0.56( 0.0e+00)	0.17( 1.4e-01)	0.43( 0.0e+00)	0.51( 0.0e+00)	0.26( 9.9e-09)	0.08( 1.0e-01)	0.52( 1.5e-05)	0.27( 6.6e-06)	0.34( 8.7e-05)	0.53( 0.0e+00)	0.52( 0.0e+00)	0.66( 0.0e+00)	0.53( 0.0e+00)	0.42( 2.7e-20)	0.24( 3.4e-05)	0.53( 0.0e+00)	0.57( 2.1e-43)	0.45( 7.8e-07)	0.53( 0.0e+00)	0.42( 9.5e-02)	0.55( 8.6e-06)
PRDM10	15	0.29( 8.4e-02)	0.39( 2.0e-15)	0.51( 0.0e+00)	0.25( 8.2e-05)	0.33( 4.6e-01)	0.55( 0.0e+00)	0.2( 3.2e-01)	0.02( 8.6e-01)	0.36( 1.3e-05)	0.4( 0.0e+00)	0.55( 5.0e-05)	0.44( 0.0e+00)	0.58( 0.0e+00)	0.1( 4.5e-01)	0.16( 7.7e-04)	0.51( 0.0e+00)	0.33( 6.9e-13)	0.21( 8.4e-06)	0.6( 2.2e-07)	0.24( 7.9e-05)	0.26( 3.4e-03)	0.4( 3.7e-07)	0.58( 0.0e+00)	0.63( 0.0e+00)	0.57( 0.0e+00)	0.49( 1.5e-27)	0.32( 1.2e-08)	0.69( 0.0e+00)	0.51( 8.6e-34)	0.49( 5.6e-08)	0.49( 0.0e+00)	0.37( 1.5e-01)	0.59( 2.4e-06)
HIPK1	15	0.17( 3.6e-01)	0.46( 0.0e+00)	0.58( 0.0e+00)	0.12( 7.1e-02)	0( 1.0e+00)	0.6( 0.0e+00)	0.5( 5.0e-03)	-0.16( 9.6e-02)	0.51( 0.0e+00)	0.3( 4.4e-11)	0.64( 1.1e-06)	0.46( 0.0e+00)	0.46( 0.0e+00)	0.11( 4.0e-01)	0.55( 0.0e+00)	0.38( 1.7e-13)	0.19( 4.0e-05)	-0.02( 7.7e-01)	0.18( 2.2e-01)	0.22( 2.5e-04)	0.31( 4.0e-04)	0.48( 9.3e-11)	0.52( 0.0e+00)	0.67( 0.0e+00)	0.55( 0.0e+00)	0.42( 4.4e-20)	0.3( 1.1e-07)	0.47( 6.3e-09)	0.49( 3.3e-31)	0.35( 2.3e-04)	0.37( 0.0e+00)	0.44( 8.4e-02)	0.41( 1.0e-03)
VPS13C	15	0.2( 2.6e-01)	0.24( 3.2e-06)	0.51( 0.0e+00)	-0.07( 3.5e-01)	0.21( 6.7e-01)	0.56( 0.0e+00)	0.46( 9.6e-03)	-0.37( 1.2e-05)	0.52( 0.0e+00)	0.25( 7.1e-08)	0.62( 2.9e-06)	0.43( 0.0e+00)	0.51( 0.0e+00)	0.15( 1.9e-01)	0.44( 0.0e+00)	0.47( 0.0e+00)	0.29( 3.7e-10)	-0.01( 8.9e-01)	0.38( 2.4e-03)	0.2( 9.3e-04)	0.29( 8.1e-04)	0.46( 9.2e-10)	0.53( 0.0e+00)	0.7( 0.0e+00)	0.54( 0.0e+00)	0.37( 1.8e-15)	0.27( 2.6e-06)	0.49( 1.2e-09)	0.69( 2.7e-72)	0.66( 0.0e+00)	0.38( 0.0e+00)	0.38( 1.4e-01)	0.49( 5.6e-05)
ZNF148	15	0.28( 8.8e-02)	0.41( 0.0e+00)	0.6( 0.0e+00)	0.31( 6.7e-07)	0.35( 4.4e-01)	0.45( 0.0e+00)	0.4( 2.7e-02)	0.27( 1.8e-03)	0.57( 0.0e+00)	0.36( 4.2e-16)	0.35( 2.2e-02)	0.4( 0.0e+00)	0.53( 0.0e+00)	0.22( 5.0e-02)	0.47( 0.0e+00)	0.49( 0.0e+00)	0.27( 5.9e-09)	0.37( 0.0e+00)	0.48( 1.0e-04)	0.21( 5.4e-04)	0.34( 5.8e-05)	0.5( 0.0e+00)	0.5( 0.0e+00)	0.63( 0.0e+00)	0.62( 0.0e+00)	0.43( 9.9e-21)	0.39( 1.2e-12)	0.64( 0.0e+00)	0.56( 2.1e-42)	0.72( 0.0e+00)	0.49( 0.0e+00)	0.43( 8.5e-02)	0.51( 3.7e-05)
BLTP1	15	0.02( 9.4e-01)	0.37( 1.3e-13)	0.64( 0.0e+00)	0.24( 1.8e-04)	0.26( 5.7e-01)	0.49( 0.0e+00)	0.52( 3.2e-03)	-0.09( 3.9e-01)	0.6( 0.0e+00)	0.34( 4.0e-14)	0.36( 1.9e-02)	0.39( 0.0e+00)	0.45( 0.0e+00)	0.07( 5.8e-01)	0.48( 0.0e+00)	0.46( 0.0e+00)	0.39( 0.0e+00)	0.09( 7.7e-02)	0.62( 0.0e+00)	0.3( 4.6e-07)	0.3( 5.2e-04)	0.44( 1.4e-08)	0.55( 0.0e+00)	0.63( 0.0e+00)	0.62( 0.0e+00)	0.44( 5.9e-22)	0.39( 1.2e-12)	0.69( 0.0e+00)	0.51( 5.5e-34)	0.78( 0.0e+00)	0.48( 0.0e+00)	0.34( 1.9e-01)	0.52( 2.5e-05)
UBR5	15	0.28( 9.5e-02)	0.4( 0.0e+00)	0.5( 0.0e+00)	0.34( 2.7e-08)	0.27( 5.6e-01)	0.26( 2.4e-08)	0.3( 1.2e-01)	0.19( 4.0e-02)	0.54( 0.0e+00)	0.38( 0.0e+00)	0.56( 3.9e-05)	0.53( 0.0e+00)	0.59( 0.0e+00)	0.25( 2.0e-02)	0.49( 0.0e+00)	0.58( 0.0e+00)	0.27( 3.1e-09)	0.2( 3.8e-05)	0.65( 0.0e+00)	0.21( 4.1e-04)	0.32( 2.2e-04)	0.6( 0.0e+00)	0.6( 0.0e+00)	0.47( 2.2e-09)	0.57( 0.0e+00)	0.39( 1.9e-17)	0.26( 4.0e-06)	0.75( 0.0e+00)	0.6( 2.0e-50)	0.57( 0.0e+00)	0.44( 0.0e+00)	0.23( 4.2e-01)	0.37( 3.2e-03)
TCF12	15	0.39( 1.5e-02)	0.42( 0.0e+00)	0.63( 0.0e+00)	0.19( 2.4e-03)	0.45( 2.6e-01)	0.43( 0.0e+00)	0.3( 1.1e-01)	-0.17( 7.7e-02)	0.47( 7.3e-09)	0.24( 2.2e-07)	0.63( 1.8e-06)	0.5( 0.0e+00)	0.54( 0.0e+00)	0.38( 1.8e-04)	0.15( 8.8e-04)	0.54( 0.0e+00)	0.36( 1.4e-15)	0.14( 4.5e-03)	0.51( 2.8e-05)	0.17( 6.8e-03)	0.28( 1.2e-03)	0.63( 0.0e+00)	0.51( 0.0e+00)	0.51( 0.0e+00)	0.57( 0.0e+00)	0.43( 6.6e-21)	0.17( 3.3e-03)	0.69( 0.0e+00)	0.64( 5.2e-58)	0.13( 1.9e-01)	0.55( 0.0e+00)	0.38( 1.4e-01)	0.52( 2.6e-05)
PTPN11	15	0.09( 6.6e-01)	0.5( 0.0e+00)	0.52( 0.0e+00)	0.26( 2.2e-05)	0.14( 8.0e-01)	0.48( 0.0e+00)	0.37( 4.2e-02)	0.08( 4.1e-01)	0.64( 0.0e+00)	0.45( 0.0e+00)	0.62( 2.9e-06)	0.39( 0.0e+00)	0.25( 4.3e-05)	0.11( 3.7e-01)	0.57( 0.0e+00)	0.37( 1.3e-12)	0.43( 0.0e+00)	0.33( 1.7e-12)	0.27( 4.9e-02)	0.2( 1.3e-03)	0.36( 2.0e-05)	0.38( 1.5e-06)	0.47( 0.0e+00)	0.67( 0.0e+00)	0.49( 0.0e+00)	0.5( 2.0e-28)	0.33( 5.1e-09)	0.52( 0.0e+00)	0.64( 2.2e-58)	0.62( 0.0e+00)	0.55( 0.0e+00)	0.17( 5.7e-01)	0.42( 7.3e-04)
SMC3	15	0.37( 1.9e-02)	0.42( 0.0e+00)	0.46( 0.0e+00)	0.31( 3.8e-07)	0.13( 8.2e-01)	0.48( 0.0e+00)	0.24( 2.1e-01)	0.01( 9.7e-01)	0.3( 5.0e-04)	0.27( 7.7e-09)	0.73( 0.0e+00)	0.45( 0.0e+00)	0.62( 0.0e+00)	0.08( 5.3e-01)	0.21( 5.1e-06)	0.51( 0.0e+00)	0.38( 0.0e+00)	0.2( 4.6e-05)	0.46( 1.6e-04)	0.2( 7.9e-04)	0.35( 4.7e-05)	0.54( 0.0e+00)	0.5( 0.0e+00)	0.61( 0.0e+00)	0.53( 0.0e+00)	0.45( 1.3e-22)	0.12( 6.4e-02)	0.61( 0.0e+00)	0.68( 6.5e-68)	0.31( 1.3e-03)	0.51( 0.0e+00)	0.31( 2.4e-01)	0.58( 3.6e-06)
DIP2B	15	0.23( 1.9e-01)	0.55( 0.0e+00)	0.45( 0.0e+00)	0.42( 0.0e+00)	0.03( 9.6e-01)	0.5( 0.0e+00)	0.46( 1.1e-02)	0.52( 0.0e+00)	0.44( 7.7e-08)	0.54( 0.0e+00)	0.57( 3.2e-05)	0.3( 4.8e-12)	0.17( 7.1e-03)	0.18( 1.1e-01)	0.26( 8.7e-09)	0.5( 0.0e+00)	0.36( 8.6e-16)	0.47( 0.0e+00)	0.33( 9.9e-03)	0.12( 7.8e-02)	0.29( 8.1e-04)	0.37( 1.7e-06)	0.48( 0.0e+00)	0.63( 0.0e+00)	0.23( 5.5e-04)	0.27( 1.8e-08)	0.29( 2.2e-07)	0.51( 0.0e+00)	0.54( 2.6e-38)	0.5( 4.9e-08)	0.55( 0.0e+00)	0.28( 2.9e-01)	0.58( 3.7e-06)
ATF2	15	0.42( 8.4e-03)	0.43( 0.0e+00)	0.59( 0.0e+00)	0.12( 6.4e-02)	0.51( 2.0e-01)	0.42( 0.0e+00)	0.45( 1.1e-02)	0.1( 3.3e-01)	0.29( 7.6e-04)	0.31( 2.3e-11)	0.77( 0.0e+00)	0.35( 2.4e-16)	0.5( 0.0e+00)	0.3( 4.0e-03)	0.2( 8.8e-06)	0.47( 0.0e+00)	0.26( 2.2e-08)	0.1( 4.0e-02)	0.53( 1.3e-05)	0.28( 2.3e-06)	0.34( 6.9e-05)	0.27( 7.5e-04)	0.49( 0.0e+00)	0.47( 1.6e-09)	0.55( 0.0e+00)	0.46( 4.6e-24)	0.36( 8.7e-11)	0.55( 0.0e+00)	0.45( 4.7e-26)	0.56( 0.0e+00)	0.46( 0.0e+00)	0.36( 1.6e-01)	0.53( 1.7e-05)
USP47	15	0.35( 3.2e-02)	0.26( 4.7e-07)	0.51( 0.0e+00)	0.11( 9.4e-02)	0.31( 4.9e-01)	0.53( 0.0e+00)	0.43( 1.6e-02)	-0.03( 7.9e-01)	0.53( 0.0e+00)	0.26( 3.1e-08)	0.59( 1.3e-05)	0.55( 0.0e+00)	0.52( 0.0e+00)	0.23( 3.5e-02)	0.37( 0.0e+00)	0.42( 0.0e+00)	0.41( 0.0e+00)	0.14( 6.2e-03)	0.5( 3.8e-05)	0.27( 7.9e-06)	0.23( 8.2e-03)	0.27( 7.6e-04)	0.46( 0.0e+00)	0.71( 0.0e+00)	0.46( 0.0e+00)	0.51( 2.8e-30)	0.37( 2.9e-11)	0.35( 4.0e-05)	0.46( 1.2e-26)	0.52( 9.9e-09)	0.48( 0.0e+00)	0.31( 2.3e-01)	0.55( 1.0e-05)
UBR1	15	0.1( 6.3e-01)	0.42( 0.0e+00)	0.48( 0.0e+00)	0.07( 3.1e-01)	0.3( 5.2e-01)	0.59( 0.0e+00)	0.41( 2.3e-02)	-0.24( 7.8e-03)	0.51( 0.0e+00)	0.32( 2.1e-12)	0.44( 2.5e-03)	0.49( 0.0e+00)	0.44( 0.0e+00)	0.31( 3.3e-03)	0.35( 7.3e-16)	0.52( 0.0e+00)	0.45( 0.0e+00)	0.08( 1.4e-01)	0.61( 4.8e-08)	0.2( 8.3e-04)	0.32( 1.6e-04)	0.48( 1.6e-10)	0.51( 0.0e+00)	0.69( 0.0e+00)	0.58( 0.0e+00)	0.42( 5.6e-20)	0.37( 1.6e-11)	0.62( 0.0e+00)	0.59( 1.2e-48)	0.75( 0.0e+00)	0.52( 0.0e+00)	0.34( 1.8e-01)	0.39( 1.9e-03)
AFF4	15	0( 1.0e+00)	0.47( 0.0e+00)	0.58( 0.0e+00)	0.26( 2.9e-05)	0.42( 3.1e-01)	0.57( 0.0e+00)	0.4( 2.5e-02)	0.1( 3.3e-01)	0.38( 4.1e-06)	0.37( 6.1e-18)	0.48( 6.4e-04)	0.39( 0.0e+00)	0.4( 2.0e-11)	0.33( 1.4e-03)	0.38( 0.0e+00)	0.15( 6.0e-03)	0.35( 3.2e-15)	0.07( 2.1e-01)	0.52( 1.9e-05)	0.28( 1.5e-06)	0.46( 4.9e-08)	0.43( 2.8e-08)	0.54( 0.0e+00)	0.62( 0.0e+00)	0.59( 0.0e+00)	0.46( 2.0e-24)	0.39( 8.9e-13)	0.49( 9.6e-10)	0.67( 6.0e-66)	0.8( 0.0e+00)	0.58( 0.0e+00)	0.36( 1.6e-01)	0.48( 7.9e-05)
KLF3	15	0.16( 3.8e-01)	0.34( 2.4e-11)	0.46( 0.0e+00)	0.33( 5.6e-08)	0.2( 6.9e-01)	0.5( 0.0e+00)	0.54( 2.1e-03)	0.04( 7.2e-01)	0.36( 1.7e-05)	0.47( 0.0e+00)	0.5( 4.2e-04)	0.5( 0.0e+00)	0.58( 0.0e+00)	0.13( 2.8e-01)	0.51( 0.0e+00)	0.44( 0.0e+00)	0.45( 0.0e+00)	0.21( 1.9e-05)	0.54( 8.7e-06)	0.21( 5.5e-04)	0.27( 1.9e-03)	0.51( 0.0e+00)	0.44( 0.0e+00)	0.6( 0.0e+00)	0.21( 1.3e-03)	0.31( 5.2e-11)	0.37( 1.5e-11)	0.04( 7.1e-01)	0.57( 8.0e-45)	0.75( 0.0e+00)	0.47( 0.0e+00)	0.2( 4.9e-01)	0.55( 9.7e-06)
ICE1	15	-0.08( 6.9e-01)	0.4( 0.0e+00)	0.53( 0.0e+00)	0.23( 3.5e-04)	0.19( 7.2e-01)	0.39( 0.0e+00)	0.42( 2.1e-02)	0.26( 2.8e-03)	0.46( 1.2e-08)	0.29( 1.7e-10)	0.33( 3.6e-02)	0.48( 0.0e+00)	0.53( 0.0e+00)	0.22( 4.9e-02)	0.31( 1.8e-12)	0.48( 0.0e+00)	0.19( 5.2e-05)	0.06( 2.4e-01)	0.36( 5.6e-03)	0.17( 6.6e-03)	0.29( 7.3e-04)	0.5( 0.0e+00)	0.53( 0.0e+00)	0.63( 0.0e+00)	0.51( 0.0e+00)	0.47( 3.5e-25)	0.22( 9.4e-05)	0.68( 0.0e+00)	0.53( 1.4e-36)	0.7( 0.0e+00)	0.5( 0.0e+00)	0.4( 1.1e-01)	0.57( 4.9e-06)
BOD1L1	15	-0.02( 9.4e-01)	0.42( 0.0e+00)	0.6( 0.0e+00)	0.25( 6.7e-05)	0.47( 2.4e-01)	0.49( 0.0e+00)	0.39( 3.1e-02)	-0.11( 2.9e-01)	0.43( 1.1e-07)	0.31( 1.7e-11)	0.42( 3.6e-03)	0.46( 0.0e+00)	0.56( 0.0e+00)	0.02( 8.9e-01)	0.37( 0.0e+00)	0.5( 0.0e+00)	0.4( 0.0e+00)	0.11( 3.3e-02)	0.54( 6.8e-06)	0.36( 4.9e-10)	0.32( 1.6e-04)	0.56( 0.0e+00)	0.48( 0.0e+00)	0.67( 0.0e+00)	0.52( 0.0e+00)	0.4( 1.9e-18)	0.22( 1.2e-04)	0.56( 0.0e+00)	0.61( 6.5e-52)	0.69( 0.0e+00)	0.53( 0.0e+00)	0.37( 1.5e-01)	0.53( 1.8e-05)
ATRX	15	-0.03( 8.9e-01)	0.42( 0.0e+00)	0.61( 0.0e+00)	0.15( 2.3e-02)	0.31( 5.0e-01)	0.35( 3.3e-14)	0.32( 8.6e-02)	-0.16( 8.7e-02)	0.48( 1.7e-09)	0.35( 8.9e-15)	0.48( 7.0e-04)	0.5( 0.0e+00)	0.52( 0.0e+00)	0.16( 1.5e-01)	0.09( 7.6e-02)	0.54( 0.0e+00)	0.29( 1.5e-10)	0.11( 2.8e-02)	0.57( 1.5e-06)	0.37( 1.2e-10)	0.38( 7.8e-06)	0.34( 2.1e-05)	0.55( 0.0e+00)	0.58( 0.0e+00)	0.42( 1.2e-11)	0.46( 1.8e-24)	0.17( 4.0e-03)	0.45( 3.4e-08)	0.56( 1.2e-42)	0.7( 0.0e+00)	0.49( 0.0e+00)	0.3( 2.5e-01)	0.56( 6.1e-06)
ASH1L	15	0.31( 5.9e-02)	0.36( 1.8e-12)	0.61( 0.0e+00)	0.31( 5.2e-07)	0.32( 4.9e-01)	0.44( 0.0e+00)	0.42( 1.9e-02)	0.03( 7.8e-01)	0.56( 0.0e+00)	0.43( 0.0e+00)	0.67( 0.0e+00)	0.43( 0.0e+00)	0.54( 0.0e+00)	0.26( 1.4e-02)	0.48( 0.0e+00)	0.44( 0.0e+00)	0.35( 4.4e-15)	0.32( 1.6e-11)	0.64( 0.0e+00)	0.34( 5.8e-09)	0.4( 2.6e-06)	0.61( 0.0e+00)	0.49( 0.0e+00)	0.73( 0.0e+00)	0.67( 0.0e+00)	0.49( 1.7e-27)	0.21( 3.1e-04)	0.57( 0.0e+00)	0.68( 2.5e-67)	0.67( 0.0e+00)	0.42( 0.0e+00)	0.35( 1.8e-01)	0.65( 0.0e+00)
RANBP2	15	0.26( 1.2e-01)	0.52( 0.0e+00)	0.55( 0.0e+00)	0.26( 2.5e-05)	0.35( 4.3e-01)	0.6( 0.0e+00)	0.42( 1.9e-02)	-0.03( 7.7e-01)	0.36( 1.4e-05)	0.44( 0.0e+00)	0.57( 2.7e-05)	0.48( 0.0e+00)	0.51( 0.0e+00)	0.21( 5.2e-02)	0.37( 0.0e+00)	0.53( 0.0e+00)	0.41( 0.0e+00)	0.2( 5.2e-05)	0.46( 1.7e-04)	0.26( 1.5e-05)	0.38( 6.3e-06)	0.3( 2.3e-04)	0.5( 0.0e+00)	0.7( 0.0e+00)	0.45( 0.0e+00)	0.49( 6.3e-27)	0.4( 1.6e-13)	0.54( 0.0e+00)	0.61( 1.3e-52)	0.69( 0.0e+00)	0.44( 0.0e+00)	0.31( 2.4e-01)	0.55( 8.1e-06)
SHPRH	15	0.2( 2.5e-01)	0.46( 0.0e+00)	0.57( 0.0e+00)	0.26( 2.7e-05)	0.21( 6.8e-01)	0.41( 0.0e+00)	0.43( 1.6e-02)	0.06( 6.1e-01)	0.39( 3.1e-06)	0.4( 0.0e+00)	0.6( 1.0e-05)	0.46( 0.0e+00)	0.55( 0.0e+00)	0.2( 6.5e-02)	0.34( 6.3e-15)	0.41( 0.0e+00)	0.23( 1.2e-06)	0.24( 6.0e-07)	0.49( 6.2e-05)	0.07( 2.9e-01)	0.27( 1.7e-03)	0.61( 0.0e+00)	0.57( 0.0e+00)	0.59( 0.0e+00)	0.59( 0.0e+00)	0.45( 1.5e-23)	0.28( 7.6e-07)	0.69( 0.0e+00)	0.54( 1.4e-39)	0.69( 0.0e+00)	0.43( 0.0e+00)	0.4( 1.1e-01)	0.57( 4.5e-06)
DENND4C	15	0.2( 2.5e-01)	0.23( 1.0e-05)	0.59( 0.0e+00)	0.18( 5.1e-03)	0.48( 2.2e-01)	0.29( 6.6e-10)	0.51( 3.9e-03)	-0.22( 1.3e-02)	0.39( 2.1e-06)	0.34( 1.4e-13)	0.26( 1.1e-01)	0.36( 5.3e-20)	0.47( 0.0e+00)	0.38( 2.0e-04)	0.56( 0.0e+00)	0.41( 0.0e+00)	0.27( 7.4e-09)	0.14( 4.8e-03)	0.57( 2.1e-06)	0.23( 1.3e-04)	0.35( 5.1e-05)	0.66( 0.0e+00)	0.49( 0.0e+00)	0.47( 3.4e-09)	0.52( 0.0e+00)	0.53( 7.7e-32)	0.2( 6.2e-04)	0.54( 0.0e+00)	0.69( 2.6e-72)	0.75( 0.0e+00)	0.53( 0.0e+00)	0.22( 4.4e-01)	0.56( 5.7e-06)
NF1	15	0.17( 3.6e-01)	0.4( 0.0e+00)	0.58( 0.0e+00)	0.09( 2.2e-01)	0.31( 5.0e-01)	0.4( 0.0e+00)	0.31( 9.8e-02)	-0.05( 6.3e-01)	0.58( 0.0e+00)	0.39( 0.0e+00)	0.61( 4.8e-06)	0.47( 0.0e+00)	0.5( 0.0e+00)	0.22( 4.7e-02)	0.38( 0.0e+00)	0.47( 0.0e+00)	0.28( 1.3e-09)	0.36( 7.6e-15)	0.52( 1.6e-05)	0.19( 1.8e-03)	0.42( 5.6e-07)	0.37( 3.0e-06)	0.59( 0.0e+00)	0.59( 0.0e+00)	0.53( 0.0e+00)	0.42( 9.8e-20)	0.32( 7.4e-09)	0.59( 0.0e+00)	0.62( 2.5e-54)	0.76( 0.0e+00)	0.46( 0.0e+00)	0.21( 4.7e-01)	0.5( 4.0e-05)
ITGB1	15	0.45( 4.3e-03)	0.34( 2.6e-11)	0.42( 0.0e+00)	0.29( 3.1e-06)	0.5( 2.0e-01)	0.46( 0.0e+00)	0.44( 1.5e-02)	-0.05( 6.5e-01)	-0.09( 3.6e-01)	0.21( 7.8e-06)	0.51( 2.7e-04)	0.52( 0.0e+00)	0.51( 0.0e+00)	0.31( 2.5e-03)	0.26( 7.4e-09)	0.52( 0.0e+00)	0.25( 5.2e-08)	-0.05( 3.2e-01)	0.29( 3.1e-02)	0.1( 1.4e-01)	0.43( 4.3e-07)	0.67( 0.0e+00)	0.39( 0.0e+00)	0.56( 0.0e+00)	0.45( 0.0e+00)	0.54( 2.5e-33)	0.31( 1.9e-08)	0.62( 0.0e+00)	0.65( 1.2e-59)	0.79( 0.0e+00)	0.58( 0.0e+00)	0.26( 3.3e-01)	0.59( 2.6e-06)
SF3B1	15	0.41( 1.0e-02)	0.37( 1.6e-13)	0.57( 0.0e+00)	0.19( 2.4e-03)	0.17( 7.4e-01)	0.51( 0.0e+00)	0.33( 7.6e-02)	0.04( 7.4e-01)	0.47( 3.9e-09)	0.33( 7.4e-13)	0.65( 8.7e-07)	0.26( 2.2e-09)	0.41( 1.7e-12)	0.22( 4.6e-02)	0.27( 2.0e-09)	0.51( 0.0e+00)	0.28( 1.1e-09)	0.14( 4.2e-03)	0.52( 2.1e-05)	0.29( 6.0e-07)	0.18( 4.5e-02)	0.51( 0.0e+00)	0.5( 0.0e+00)	0.64( 0.0e+00)	0.58( 0.0e+00)	0.41( 2.2e-19)	0.42( 1.5e-14)	0.57( 0.0e+00)	0.48( 2.8e-29)	0.48( 1.4e-07)	0.46( 0.0e+00)	0.36( 1.6e-01)	0.53( 1.7e-05)
SECISBP2L	15	0.07( 7.3e-01)	0.28( 9.4e-08)	0.48( 0.0e+00)	0.14( 4.0e-02)	0.36( 4.2e-01)	0.56( 0.0e+00)	0.51( 3.7e-03)	-0.18( 5.5e-02)	0.66( 0.0e+00)	0.34( 4.0e-14)	0.28( 8.1e-02)	0.41( 0.0e+00)	0.45( 0.0e+00)	0.16( 1.6e-01)	0.36( 1.3e-16)	0.34( 5.8e-11)	0.41( 0.0e+00)	0.01( 8.9e-01)	0.54( 6.9e-06)	0.19( 1.5e-03)	0.35( 4.0e-05)	0.38( 8.7e-07)	0.54( 0.0e+00)	0.72( 0.0e+00)	0.5( 0.0e+00)	0.43( 2.1e-21)	0.31( 2.9e-08)	0.72( 0.0e+00)	0.53( 3.3e-37)	0.72( 0.0e+00)	0.49( 0.0e+00)	0.5( 4.9e-02)	0.52( 2.0e-05)
ZNF644	15	0.45( 4.3e-03)	0.38( 1.5e-14)	0.52( 0.0e+00)	0.22( 6.6e-04)	-0.08( 9.1e-01)	0.52( 0.0e+00)	0.34( 6.1e-02)	-0.03( 8.3e-01)	0.44( 6.1e-08)	0.23( 1.4e-06)	0.37( 1.5e-02)	0.46( 0.0e+00)	0.58( 0.0e+00)	0.19( 8.9e-02)	0.44( 0.0e+00)	0.41( 0.0e+00)	0.2( 2.0e-05)	0.08( 1.3e-01)	0.45( 2.4e-04)	0.17( 7.0e-03)	0.24( 7.1e-03)	0.45( 3.2e-09)	0.45( 0.0e+00)	0.62( 0.0e+00)	0.56( 0.0e+00)	0.46( 5.2e-24)	0.31( 3.0e-08)	0.67( 0.0e+00)	0.48( 3.2e-29)	0.64( 0.0e+00)	0.49( 0.0e+00)	0.41( 1.1e-01)	0.48( 7.9e-05)
CSNK1A1	15	0.05( 8.4e-01)	0.61( 0.0e+00)	0.45( 0.0e+00)	0.44( 0.0e+00)	0.53( 1.5e-01)	0.41( 0.0e+00)	0.5( 5.3e-03)	0.46( 3.4e-08)	0.25( 4.9e-03)	0.39( 0.0e+00)	0.22( 1.9e-01)	0.38( 0.0e+00)	0.45( 0.0e+00)	0.11( 3.5e-01)	0.34( 1.3e-14)	0.56( 0.0e+00)	0.26( 2.3e-08)	0.15( 2.6e-03)	0.49( 7.3e-05)	0.07( 3.0e-01)	0.5( 0.0e+00)	0.6( 0.0e+00)	0.47( 0.0e+00)	0.26( 2.3e-03)	0.48( 0.0e+00)	0.46( 1.5e-24)	0.23( 7.6e-05)	0.55( 0.0e+00)	0.65( 1.0e-59)	0.6( 0.0e+00)	0.5( 0.0e+00)	0.29( 2.8e-01)	0.48( 7.5e-05)
ATXN1L	15	0.12( 5.2e-01)	0.46( 0.0e+00)	0.47( 0.0e+00)	0.32( 1.8e-07)	0.26( 5.8e-01)	0.32( 1.6e-11)	0.53( 2.8e-03)	0.24( 6.8e-03)	0.48( 1.6e-09)	0.46( 0.0e+00)	0.65( 7.8e-07)	0.26( 8.0e-09)	0.17( 8.8e-03)	0.15( 2.2e-01)	0.42( 0.0e+00)	0.48( 0.0e+00)	0.36( 1.4e-16)	0.25( 2.6e-07)	0.51( 2.3e-05)	0.17( 5.7e-03)	0.37( 1.5e-05)	0.65( 0.0e+00)	0.38( 0.0e+00)	0.58( 0.0e+00)	0.52( 0.0e+00)	0.34( 7.5e-13)	0.17( 5.2e-03)	0.72( 0.0e+00)	0.46( 1.5e-27)	0.81( 0.0e+00)	0.51( 0.0e+00)	0.35( 1.7e-01)	0.43( 4.6e-04)
KIDINS220	15	0.3( 7.1e-02)	0.35( 8.7e-12)	0.59( 0.0e+00)	0.24( 1.7e-04)	0.37( 3.9e-01)	0.44( 0.0e+00)	0.49( 5.9e-03)	0.42( 6.4e-07)	0.49( 7.2e-10)	0.41( 0.0e+00)	0.71( 0.0e+00)	0.38( 0.0e+00)	0.46( 0.0e+00)	0.19( 8.5e-02)	0.24( 6.1e-08)	0.51( 0.0e+00)	0.28( 7.4e-10)	0.29( 6.7e-10)	0.6( 2.7e-07)	0.23( 1.0e-04)	0.34( 7.1e-05)	0.32( 5.4e-05)	0.56( 0.0e+00)	0.66( 0.0e+00)	0.44( 6.5e-13)	0.46( 6.0e-24)	0.23( 6.8e-05)	0.48( 4.0e-09)	0.66( 3.3e-63)	0.77( 0.0e+00)	0.51( 0.0e+00)	0.5( 4.9e-02)	0.43( 5.1e-04)
GIGYF2	15	0.32( 4.9e-02)	0.49( 0.0e+00)	0.57( 0.0e+00)	0.17( 8.3e-03)	0.44( 2.8e-01)	0.45( 0.0e+00)	0.37( 4.2e-02)	-0.04( 7.5e-01)	0.55( 0.0e+00)	0.32( 3.2e-12)	0.51( 2.4e-04)	0.22( 9.4e-07)	0.34( 2.2e-08)	0.24( 2.9e-02)	0.33( 6.7e-14)	0.52( 0.0e+00)	0.51( 0.0e+00)	0.2( 4.8e-05)	0.7( 0.0e+00)	0.33( 8.6e-09)	0.33( 1.4e-04)	0.53( 0.0e+00)	0.49( 0.0e+00)	0.68( 0.0e+00)	0.36( 1.7e-08)	0.41( 1.6e-19)	0.17( 4.2e-03)	0.7( 0.0e+00)	0.69( 1.8e-70)	0.72( 0.0e+00)	0.52( 0.0e+00)	0.38( 1.4e-01)	0.4( 1.1e-03)
TRIP12	15	0.48( 2.4e-03)	0.55( 0.0e+00)	0.57( 0.0e+00)	0.2( 1.7e-03)	0.5( 2.0e-01)	0.54( 0.0e+00)	0.4( 2.5e-02)	0.1( 3.0e-01)	0.32( 1.2e-04)	0.36( 2.4e-15)	0.66( 3.9e-07)	0.45( 0.0e+00)	0.38( 1.3e-10)	0.15( 2.0e-01)	0.4( 0.0e+00)	0.56( 0.0e+00)	0.46( 0.0e+00)	0.09( 7.3e-02)	0.59( 4.3e-07)	0.32( 6.4e-08)	0.35( 3.8e-05)	0.52( 0.0e+00)	0.48( 0.0e+00)	0.69( 0.0e+00)	0.27( 3.1e-05)	0.45( 4.9e-23)	0.44( 5.1e-16)	0.69( 0.0e+00)	0.69( 1.3e-71)	0.44( 1.5e-06)	0.56( 0.0e+00)	0.31( 2.4e-01)	0.5( 5.1e-05)
DYNC1LI2	15	0.08( 6.9e-01)	0.39( 3.3e-15)	0.44( 0.0e+00)	0.24( 1.4e-04)	0.35( 4.3e-01)	0.5( 0.0e+00)	0.44( 1.4e-02)	0.04( 7.4e-01)	0.63( 0.0e+00)	0.43( 0.0e+00)	0.56( 4.3e-05)	0.46( 0.0e+00)	0.26( 1.6e-05)	0.14( 2.5e-01)	0.56( 0.0e+00)	0.51( 0.0e+00)	0.41( 0.0e+00)	0.17( 5.3e-04)	0.54( 6.6e-06)	0.17( 6.8e-03)	0.37( 1.8e-05)	0.6( 0.0e+00)	0.44( 0.0e+00)	0.63( 0.0e+00)	0.58( 0.0e+00)	0.41( 7.3e-19)	0.31( 4.7e-08)	0.5( 3.4e-10)	0.59( 9.9e-48)	0.78( 0.0e+00)	0.58( 0.0e+00)	0.37( 1.4e-01)	0.55( 8.1e-06)
NPAT	15	0.38( 1.7e-02)	0.29( 1.2e-08)	0.47( 0.0e+00)	0.22( 5.9e-04)	0.35( 4.4e-01)	0.49( 0.0e+00)	0.39( 3.1e-02)	-0.16( 8.1e-02)	0.44( 6.0e-08)	0.28( 8.0e-10)	0.46( 1.5e-03)	0.5( 0.0e+00)	0.59( 0.0e+00)	0.31( 3.4e-03)	0.38( 0.0e+00)	0.51( 0.0e+00)	0.19( 7.8e-05)	0.15( 2.1e-03)	0.52( 1.9e-05)	0.25( 2.6e-05)	0.25( 4.5e-03)	0.43( 2.4e-08)	0.49( 0.0e+00)	0.57( 0.0e+00)	0.54( 0.0e+00)	0.38( 1.4e-16)	0.3( 1.3e-07)	0.57( 0.0e+00)	0.64( 1.9e-57)	0.46( 6.2e-07)	0.59( 0.0e+00)	0.22( 4.4e-01)	0.56( 7.7e-06)
VPS13B	15	0.26( 1.3e-01)	0.39( 0.0e+00)	0.48( 0.0e+00)	0.31( 7.0e-07)	0.19( 7.2e-01)	0.4( 0.0e+00)	0.49( 6.0e-03)	0.12( 2.3e-01)	0.57( 0.0e+00)	0.36( 1.1e-15)	0.49( 4.8e-04)	0.27( 1.4e-09)	0.52( 0.0e+00)	0.23( 3.2e-02)	0.56( 0.0e+00)	0.55( 0.0e+00)	0.3( 4.4e-11)	0.11( 3.0e-02)	0.62( 0.0e+00)	0.22( 2.7e-04)	0.36( 2.3e-05)	0.49( 0.0e+00)	0.52( 0.0e+00)	0.5( 7.7e-12)	0.57( 0.0e+00)	0.43( 6.3e-21)	0.28( 4.4e-07)	0.46( 2.0e-08)	0.63( 5.7e-57)	0.63( 0.0e+00)	0.43( 0.0e+00)	0.38( 1.4e-01)	0.38( 2.2e-03)
GTF2A1	15	0.07( 7.5e-01)	0.49( 0.0e+00)	0.43( 0.0e+00)	0.28( 7.1e-06)	0.12( 8.4e-01)	0.53( 0.0e+00)	0.45( 1.2e-02)	0.15( 1.1e-01)	0.35( 2.9e-05)	0.37( 4.4e-18)	0.64( 1.1e-06)	0.48( 0.0e+00)	0.56( 0.0e+00)	0.12( 3.2e-01)	0.3( 2.8e-11)	0.38( 1.6e-13)	0.25( 7.6e-08)	0.12( 1.6e-02)	0.45( 2.9e-04)	0.11( 8.3e-02)	0.38( 7.7e-06)	0.47( 3.0e-10)	0.54( 0.0e+00)	0.67( 0.0e+00)	0.45( 0.0e+00)	0.41( 6.1e-19)	0.25( 1.3e-05)	0.65( 0.0e+00)	0.49( 1.8e-31)	0.64( 0.0e+00)	0.53( 0.0e+00)	0.4( 1.2e-01)	0.49( 6.7e-05)
HIPK3	15	0.31( 5.9e-02)	0.37( 2.8e-13)	0.61( 0.0e+00)	0.3( 1.7e-06)	0.29( 5.3e-01)	0.48( 0.0e+00)	0.46( 1.1e-02)	0.24( 8.0e-03)	0.18( 4.8e-02)	0.37( 0.0e+00)	0.62( 3.1e-06)	0.41( 0.0e+00)	0.48( 0.0e+00)	0.09( 4.8e-01)	0.46( 0.0e+00)	0.45( 0.0e+00)	0.23( 5.9e-07)	0.1( 4.2e-02)	0.45( 2.5e-04)	0.3( 5.0e-07)	0.27( 2.0e-03)	0.36( 4.0e-06)	0.43( 0.0e+00)	0.58( 0.0e+00)	0.48( 0.0e+00)	0.48( 4.6e-26)	0.3( 7.3e-08)	0.55( 0.0e+00)	0.59( 1.3e-47)	0.82( 0.0e+00)	0.31( 7.3e-13)	0.08( 8.3e-01)	0.5( 4.8e-05)
VEZF1	15	0.3( 6.3e-02)	0.28( 6.9e-08)	0.5( 0.0e+00)	-0.1( 1.4e-01)	0.44( 2.7e-01)	0.35( 5.2e-14)	0.21( 2.8e-01)	-0.05( 6.2e-01)	0.52( 0.0e+00)	0.08( 1.2e-01)	0.56( 4.8e-05)	0.45( 0.0e+00)	0.6( 0.0e+00)	0.02( 8.9e-01)	0.34( 1.3e-14)	0.51( 0.0e+00)	0.13( 1.0e-02)	0.09( 6.6e-02)	0.48( 9.1e-05)	0.14( 2.4e-02)	0.24( 7.7e-03)	0.59( 0.0e+00)	0.44( 0.0e+00)	0.47( 1.8e-09)	0.58( 0.0e+00)	0.55( 1.6e-34)	0.26( 6.8e-06)	0.15( 1.1e-01)	0.68( 4.5e-67)	0.79( 0.0e+00)	0.48( 0.0e+00)	0.43( 8.8e-02)	0.56( 6.0e-06)
CBL	14	0.42( 8.6e-03)	0.38( 1.5e-14)	0.5( 0.0e+00)	0.32( 2.6e-07)	0.44( 2.8e-01)	0.44( 0.0e+00)	0.42( 2.0e-02)	-0.09( 3.6e-01)	0.47( 9.3e-09)	0.4( 0.0e+00)	0.48( 6.2e-04)	0.5( 0.0e+00)	0.5( 0.0e+00)	-0.16( 1.7e-01)	0.47( 0.0e+00)	0.57( 0.0e+00)	0.16( 1.1e-03)	0.17( 6.5e-04)	0.39( 1.8e-03)	0.25( 2.6e-05)	0.23( 8.8e-03)	0.46( 1.4e-09)	0.52( 0.0e+00)	0.56( 0.0e+00)	0.44( 1.5e-14)	0.37( 3.7e-15)	0.24( 2.2e-05)	0.58( 0.0e+00)	0.58( 6.0e-45)	0.19( 5.7e-02)	0.52( 0.0e+00)	0.12( 7.1e-01)	0.48( 9.8e-05)
MED1	14	0.38( 1.8e-02)	0.4( 0.0e+00)	0.43( 0.0e+00)	0.18( 5.7e-03)	0.3( 5.2e-01)	0.44( 0.0e+00)	0.31( 9.8e-02)	-0.02( 8.9e-01)	0.45( 4.5e-08)	0.4( 0.0e+00)	0.69( 0.0e+00)	0.47( 0.0e+00)	0.5( 0.0e+00)	0.15( 2.1e-01)	0.32( 2.5e-13)	0.47( 0.0e+00)	0.36( 9.6e-17)	0.36( 3.3e-15)	0.45( 2.7e-04)	0.12( 5.5e-02)	0.39( 3.2e-06)	0.54( 0.0e+00)	0.52( 0.0e+00)	0.66( 0.0e+00)	0.55( 0.0e+00)	0.5( 4.7e-29)	0.17( 4.4e-03)	0.44( 7.8e-08)	0.62( 7.4e-54)	0.52( 6.0e-09)	0.52( 0.0e+00)	0.05( 9.0e-01)	0.57( 4.9e-06)
SDAD1	14	0.08( 7.0e-01)	0.43( 0.0e+00)	0.42( 0.0e+00)	0.3( 9.3e-07)	0.43( 2.9e-01)	0.38( 0.0e+00)	0.45( 1.3e-02)	0.01( 9.5e-01)	0.36( 1.9e-05)	0.3( 1.2e-10)	0.42( 3.8e-03)	0.49( 0.0e+00)	0.46( 0.0e+00)	0.1( 4.5e-01)	0.29( 3.7e-11)	0.45( 0.0e+00)	0.33( 2.2e-13)	0.24( 4.4e-07)	0.58( 1.3e-06)	0.14( 2.5e-02)	0.44( 2.2e-07)	0.54( 0.0e+00)	0.47( 0.0e+00)	0.55( 0.0e+00)	0.45( 0.0e+00)	0.45( 2.4e-23)	0.29( 2.3e-07)	0.46( 1.2e-08)	0.68( 1.5e-68)	0.67( 0.0e+00)	0.52( 0.0e+00)	0.17( 5.7e-01)	0.57( 4.3e-06)
PPP1R12A	14	0.13( 5.1e-01)	0.35( 5.1e-12)	0.54( 0.0e+00)	0.31( 5.2e-07)	0.15( 8.0e-01)	0.59( 0.0e+00)	0.39( 3.0e-02)	0.06( 5.8e-01)	0.42( 4.3e-07)	0.26( 1.4e-08)	0.54( 8.0e-05)	0.55( 0.0e+00)	0.51( 0.0e+00)	0.14( 2.2e-01)	0.24( 1.4e-07)	0.54( 0.0e+00)	0.24( 2.1e-07)	0.1( 5.9e-02)	0.45( 2.3e-04)	0.25( 2.8e-05)	0.25( 4.6e-03)	0.59( 0.0e+00)	0.36( 1.1e-15)	0.67( 0.0e+00)	0.52( 0.0e+00)	0.4( 2.9e-18)	0.21( 2.3e-04)	0.56( 0.0e+00)	0.45( 1.1e-25)	0.57( 0.0e+00)	0.56( 0.0e+00)	0.3( 2.4e-01)	0.53( 1.6e-05)
RAB3GAP1	14	0.46( 3.9e-03)	0.48( 0.0e+00)	0.39( 0.0e+00)	0.32( 2.1e-07)	0.46( 2.4e-01)	0.48( 0.0e+00)	0.35( 5.3e-02)	0.22( 1.3e-02)	0.49( 6.6e-10)	0.43( 0.0e+00)	0.55( 5.4e-05)	0.41( 0.0e+00)	0.37( 8.7e-10)	-0.01( 9.6e-01)	0.22( 1.1e-06)	0.54( 0.0e+00)	0.41( 0.0e+00)	0.37( 2.1e-16)	0.49( 5.2e-05)	0.29( 6.1e-07)	0.4( 2.0e-06)	0.43( 1.7e-08)	0.38( 0.0e+00)	0.66( 0.0e+00)	0.57( 0.0e+00)	0.41( 6.6e-19)	0.3( 5.6e-08)	0.55( 0.0e+00)	0.69( 9.7e-71)	0.81( 0.0e+00)	0.51( 0.0e+00)	0.33( 2.0e-01)	0.54( 1.3e-05)
NAF1	14	0.05( 8.2e-01)	0.44( 0.0e+00)	0.5( 0.0e+00)	0.29( 3.8e-06)	0.34( 4.5e-01)	0.34( 3.4e-13)	0.25( 1.9e-01)	0.05( 6.2e-01)	0.22( 1.3e-02)	0.31( 1.7e-11)	0.51( 2.1e-04)	0.44( 0.0e+00)	0.56( 0.0e+00)	0.17( 1.5e-01)	0.27( 3.2e-09)	0.51( 0.0e+00)	0.4( 0.0e+00)	0.17( 3.6e-04)	0.5( 3.4e-05)	0.15( 1.5e-02)	0.4( 2.4e-06)	0.51( 0.0e+00)	0.51( 0.0e+00)	0.22( 9.8e-03)	0.46( 0.0e+00)	0.46( 4.0e-24)	0.21( 2.3e-04)	0.46( 2.1e-08)	0.7( 1.5e-74)	0.65( 0.0e+00)	0.51( 0.0e+00)	0.15( 6.4e-01)	0.55( 9.7e-06)
KAT6B	14	0.16( 3.8e-01)	0.29( 1.3e-08)	0.38( 0.0e+00)	0.16( 1.2e-02)	0.2( 6.9e-01)	0.46( 0.0e+00)	0.3( 1.1e-01)	0( 9.7e-01)	0.49( 9.2e-10)	0.29( 7.2e-10)	0.59( 1.0e-05)	0.46( 0.0e+00)	0.59( 0.0e+00)	0.15( 2.0e-01)	0.27( 1.4e-09)	0.51( 0.0e+00)	0.4( 0.0e+00)	0.26( 5.4e-08)	0.54( 6.2e-06)	0.3( 4.0e-07)	0.22( 1.4e-02)	0.37( 1.8e-06)	0.48( 0.0e+00)	0.56( 0.0e+00)	0.52( 0.0e+00)	0.35( 3.2e-14)	0.17( 4.3e-03)	0.76( 0.0e+00)	0.55( 1.0e-40)	0.49( 5.8e-08)	0.34( 4.1e-15)	0.39( 1.3e-01)	0.54( 1.3e-05)
BAZ2B	14	0.25( 1.3e-01)	0.4( 0.0e+00)	0.56( 0.0e+00)	0.21( 8.0e-04)	0.22( 6.6e-01)	0.49( 0.0e+00)	0.34( 6.5e-02)	-0.03( 7.7e-01)	0.64( 0.0e+00)	0.44( 0.0e+00)	0.63( 2.6e-06)	0.43( 0.0e+00)	0.41( 4.2e-12)	-0.03( 8.6e-01)	0.47( 0.0e+00)	0.43( 0.0e+00)	0.36( 2.2e-16)	0.15( 2.2e-03)	0.56( 3.5e-06)	0.45( 0.0e+00)	0.27( 2.1e-03)	0.2( 1.8e-02)	0.54( 0.0e+00)	0.65( 0.0e+00)	0.52( 0.0e+00)	0.43( 3.4e-21)	0.32( 1.4e-08)	0.56( 0.0e+00)	0.48( 3.1e-29)	0.7( 0.0e+00)	0.49( 0.0e+00)	0.37( 1.5e-01)	0.5( 4.6e-05)
DICER1	14	0.21( 2.4e-01)	0.29( 1.3e-08)	0.47( 0.0e+00)	0.38( 4.3e-10)	0.14( 8.1e-01)	0.5( 0.0e+00)	0.47( 9.2e-03)	0.23( 1.2e-02)	0.38( 6.3e-06)	0.45( 0.0e+00)	0.51( 2.9e-04)	0.4( 0.0e+00)	0.58( 0.0e+00)	0.27( 1.1e-02)	0.46( 0.0e+00)	0.33( 3.4e-10)	0.31( 1.9e-11)	0.15( 1.6e-03)	0.32( 1.6e-02)	0.08( 2.4e-01)	0.25( 4.0e-03)	0.4( 3.5e-07)	0.56( 0.0e+00)	0.65( 0.0e+00)	0.48( 0.0e+00)	0.3( 1.0e-10)	0.34( 5.3e-10)	0.59( 0.0e+00)	0.25( 1.8e-08)	0.65( 0.0e+00)	0.47( 0.0e+00)	0.33( 2.0e-01)	0.51( 3.8e-05)
SCAF11	14	0.25( 1.4e-01)	0.47( 0.0e+00)	0.54( 0.0e+00)	0.25( 4.5e-05)	0.2( 6.9e-01)	0.56( 0.0e+00)	0.29( 1.3e-01)	0.13( 1.9e-01)	0.49( 3.4e-10)	0.39( 0.0e+00)	0.48( 7.8e-04)	0.36( 1.1e-16)	0.44( 0.0e+00)	0.07( 6.1e-01)	0.47( 0.0e+00)	0.5( 0.0e+00)	0.28( 1.7e-09)	0.11( 2.3e-02)	0.43( 5.2e-04)	0.14( 3.2e-02)	0.3( 5.2e-04)	0.56( 0.0e+00)	0.56( 0.0e+00)	0.7( 0.0e+00)	0.39( 5.6e-10)	0.36( 7.6e-15)	0.3( 1.1e-07)	0.56( 0.0e+00)	0.62( 4.8e-54)	0.63( 0.0e+00)	0.45( 0.0e+00)	0.17( 5.7e-01)	0.53( 1.6e-05)
NEK1	14	0.15( 4.4e-01)	0.36( 9.8e-13)	0.59( 0.0e+00)	0.25( 4.7e-05)	0.46( 2.5e-01)	0.58( 0.0e+00)	0.44( 1.3e-02)	0.25( 5.8e-03)	0.61( 0.0e+00)	0.35( 7.0e-15)	0.58( 1.8e-05)	0.4( 0.0e+00)	0.4( 2.0e-11)	0.08( 5.3e-01)	0.56( 0.0e+00)	0.37( 2.1e-12)	0.3( 9.7e-11)	0.28( 3.5e-09)	0.63( 0.0e+00)	0.21( 7.0e-04)	0.27( 2.1e-03)	0.53( 0.0e+00)	0.55( 0.0e+00)	0.64( 0.0e+00)	0.58( 0.0e+00)	0.44( 1.5e-21)	0.27( 1.3e-06)	0.78( 0.0e+00)	0.58( 7.9e-46)	0.69( 0.0e+00)	0.39( 0.0e+00)	0.28( 3.0e-01)	0.56( 6.6e-06)
MINDY2	14	-0.02( 9.4e-01)	0.12( 3.3e-02)	0.52( 0.0e+00)	0.32( 1.2e-07)	0.32( 4.7e-01)	0.59( 0.0e+00)	0.4( 2.8e-02)	-0.08( 4.1e-01)	0.45( 2.3e-08)	0.37( 1.6e-16)	0.11( 5.8e-01)	0.5( 0.0e+00)	0.61( 0.0e+00)	0.26( 1.5e-02)	0.39( 0.0e+00)	0.51( 0.0e+00)	0.25( 9.7e-08)	0.04( 5.2e-01)	0.31( 1.9e-02)	0.35( 8.8e-10)	0.33( 1.3e-04)	0.06( 5.4e-01)	0.48( 0.0e+00)	0.65( 0.0e+00)	0.5( 0.0e+00)	0.39( 1.5e-17)	0.25( 8.4e-06)	0.57( 0.0e+00)	0.54( 5.0e-38)	0.62( 0.0e+00)	0.47( 0.0e+00)	0.42( 9.7e-02)	0.49( 5.6e-05)
PIK3C3	14	-0.1( 6.2e-01)	0.34( 4.5e-11)	0.51( 0.0e+00)	0.24( 1.1e-04)	0.2( 6.9e-01)	0.55( 0.0e+00)	0.52( 3.2e-03)	0.22( 1.5e-02)	0.47( 4.0e-09)	0.08( 1.3e-01)	0.37( 1.4e-02)	0.37( 0.0e+00)	0.48( 0.0e+00)	0.28( 7.3e-03)	0.53( 0.0e+00)	0.49( 0.0e+00)	0.28( 5.8e-10)	0.1( 5.1e-02)	0.38( 2.6e-03)	0.04( 5.6e-01)	0.07( 5.2e-01)	0.46( 1.4e-09)	0.42( 0.0e+00)	0.51( 0.0e+00)	0.39( 6.4e-10)	0.36( 5.5e-15)	0.26( 4.3e-06)	0.48( 3.2e-09)	0.6( 9.4e-49)	0.64( 0.0e+00)	0.49( 0.0e+00)	0.11( 7.5e-01)	0.55( 8.6e-06)
SP1	14	0.35( 3.2e-02)	0.38( 7.4e-15)	0.56( 0.0e+00)	0.18( 6.0e-03)	0.12( 8.4e-01)	0.58( 0.0e+00)	0.36( 4.7e-02)	-0.08( 4.5e-01)	0.38( 4.6e-06)	0.3( 1.2e-10)	0.69( 0.0e+00)	0.23( 2.3e-07)	0.32( 2.0e-07)	-0.13( 2.8e-01)	0.47( 0.0e+00)	0.53( 0.0e+00)	0.4( 0.0e+00)	0.18( 2.2e-04)	0.62( 0.0e+00)	0.25( 3.1e-05)	0.19( 3.9e-02)	0.47( 5.3e-10)	0.51( 0.0e+00)	0.7( 0.0e+00)	0.44( 6.0e-13)	0.43( 3.2e-21)	0.33( 3.8e-09)	0.45( 3.0e-08)	0.61( 3.1e-51)	0.73( 0.0e+00)	0.48( 0.0e+00)	0.29( 2.8e-01)	0.53( 1.5e-05)
PCM1	14	0.35( 3.0e-02)	0.23( 8.5e-06)	0.44( 0.0e+00)	0.03( 7.2e-01)	0.45( 2.6e-01)	0.51( 0.0e+00)	0.36( 4.6e-02)	-0.18( 4.7e-02)	0.51( 0.0e+00)	0.08( 9.5e-02)	0.56( 3.8e-05)	0.44( 0.0e+00)	0.62( 0.0e+00)	0.21( 6.0e-02)	0.48( 0.0e+00)	0.39( 7.4e-14)	0.37( 0.0e+00)	-0.02( 6.8e-01)	0.65( 0.0e+00)	0.23( 1.2e-04)	0.21( 2.0e-02)	0.5( 0.0e+00)	0.39( 0.0e+00)	0.5( 5.6e-11)	0.49( 0.0e+00)	0.46( 8.0e-24)	0.33( 4.5e-09)	0.75( 0.0e+00)	0.75( 5.5e-91)	0.55( 4.2e-10)	0.41( 0.0e+00)	-0.04( 9.1e-01)	0.61( 1.1e-06)
RFC1	14	0.11( 6.0e-01)	0.37( 1.6e-13)	0.55( 0.0e+00)	0.19( 3.4e-03)	0.32( 4.9e-01)	0.52( 0.0e+00)	0.11( 6.2e-01)	0.07( 4.7e-01)	0.54( 0.0e+00)	0.15( 1.9e-03)	0.33( 3.4e-02)	0.39( 0.0e+00)	0.4( 1.7e-11)	0.17( 1.3e-01)	0.48( 0.0e+00)	0.4( 0.0e+00)	0.35( 9.9e-15)	0.14( 3.3e-03)	0.55( 4.3e-06)	0.27( 7.9e-06)	0.36( 2.1e-05)	0.56( 0.0e+00)	0.46( 0.0e+00)	0.58( 0.0e+00)	0.54( 0.0e+00)	0.4( 1.4e-18)	0.29( 1.5e-07)	0.7( 0.0e+00)	0.65( 8.9e-60)	0.49( 8.3e-08)	0.48( 0.0e+00)	0.27( 3.1e-01)	0.51( 3.7e-05)
INO80D	14	0.32( 5.0e-02)	0.42( 0.0e+00)	0.59( 0.0e+00)	0.18( 5.1e-03)	0.18( 7.3e-01)	0.5( 0.0e+00)	0.45( 1.1e-02)	-0.12( 2.4e-01)	0.46( 2.2e-08)	0.33( 1.3e-12)	0.69( 0.0e+00)	0.26( 3.4e-09)	0.37( 5.8e-10)	0.27( 1.1e-02)	0.37( 0.0e+00)	0.47( 0.0e+00)	0.42( 0.0e+00)	0.05( 3.8e-01)	0.43( 6.3e-04)	0.46( 0.0e+00)	0.16( 8.0e-02)	0.18( 4.0e-02)	0.46( 0.0e+00)	0.6( 0.0e+00)	0.51( 0.0e+00)	0.38( 5.1e-16)	0.39( 1.1e-12)	0.42( 4.0e-07)	0.4( 6.6e-20)	0.7( 0.0e+00)	0.47( 0.0e+00)	0.54( 3.9e-02)	0.52( 2.2e-05)
GPATCH8	14	0.16( 4.0e-01)	0.41( 0.0e+00)	0.56( 0.0e+00)	0.27( 1.4e-05)	0.39( 3.6e-01)	0.4( 0.0e+00)	0.41( 2.4e-02)	0.12( 2.1e-01)	0.54( 0.0e+00)	0.43( 0.0e+00)	0.73( 0.0e+00)	0.42( 0.0e+00)	0.6( 0.0e+00)	0.26( 1.6e-02)	0.3( 9.8e-12)	0.51( 0.0e+00)	0.24( 2.7e-07)	0.32( 1.7e-11)	0.58( 1.2e-06)	0.2( 1.4e-03)	0.32( 2.4e-04)	0.48( 8.2e-11)	0.5( 0.0e+00)	0.53( 0.0e+00)	0.56( 0.0e+00)	0.43( 2.5e-21)	0.25( 1.1e-05)	0.5( 5.1e-10)	0.6( 3.6e-49)	0.68( 0.0e+00)	0.44( 0.0e+00)	0.4( 1.1e-01)	0.63( 0.0e+00)
SMAD5	14	0.05( 8.4e-01)	0.35( 9.7e-12)	0.57( 0.0e+00)	0.21( 9.2e-04)	0.03( 9.7e-01)	0.45( 0.0e+00)	0.35( 5.5e-02)	0.18( 5.4e-02)	0.45( 4.8e-08)	0.25( 4.8e-08)	0.41( 5.4e-03)	0.37( 0.0e+00)	0.5( 0.0e+00)	0.14( 2.5e-01)	0.49( 0.0e+00)	0.46( 0.0e+00)	0.14( 3.1e-03)	0.16( 8.7e-04)	0.5( 4.5e-05)	0.15( 1.6e-02)	0.34( 7.5e-05)	0.35( 8.7e-06)	0.49( 0.0e+00)	0.54( 0.0e+00)	0.52( 0.0e+00)	0.48( 1.3e-26)	0.24( 1.8e-05)	0.66( 0.0e+00)	0.35( 4.2e-15)	0.81( 0.0e+00)	0.51( 0.0e+00)	0.2( 4.9e-01)	0.53( 1.7e-05)
PIK3C2A	14	0.14( 4.7e-01)	0.37( 4.2e-13)	0.62( 0.0e+00)	0.11( 1.2e-01)	0.15( 7.9e-01)	0.43( 0.0e+00)	0.42( 2.0e-02)	-0.27( 2.0e-03)	0.64( 0.0e+00)	0.4( 0.0e+00)	0.48( 6.1e-04)	0.44( 0.0e+00)	0.54( 0.0e+00)	0.32( 2.0e-03)	0.61( 0.0e+00)	0.46( 0.0e+00)	0.32( 3.3e-12)	0.14( 4.8e-03)	0.24( 9.0e-02)	0.23( 1.7e-04)	0.21( 1.9e-02)	0.46( 1.0e-09)	0.5( 0.0e+00)	0.62( 0.0e+00)	0.53( 0.0e+00)	0.5( 1.3e-28)	0.31( 4.7e-08)	0.34( 6.1e-05)	0.44( 6.7e-25)	0.82( 0.0e+00)	0.51( 0.0e+00)	0.17( 5.7e-01)	0.49( 7.0e-05)
DDX46	14	0.26( 1.2e-01)	0.43( 0.0e+00)	0.49( 0.0e+00)	0.19( 3.0e-03)	0.41( 3.3e-01)	0.47( 0.0e+00)	0.2( 3.2e-01)	-0.11( 2.8e-01)	0.46( 2.0e-08)	0.26( 1.5e-08)	0.55( 5.9e-05)	0.36( 2.9e-17)	0.44( 0.0e+00)	0.05( 7.2e-01)	0.23( 3.7e-07)	0.52( 0.0e+00)	0.36( 1.1e-16)	0.18( 2.4e-04)	0.56( 3.0e-06)	0.31( 1.7e-07)	0.35( 4.1e-05)	0.61( 0.0e+00)	0.48( 0.0e+00)	0.58( 0.0e+00)	0.53( 0.0e+00)	0.46( 3.6e-24)	0.17( 5.2e-03)	0.28( 1.4e-03)	0.53( 1.8e-36)	0.23( 1.8e-02)	0.48( 0.0e+00)	0.32( 2.2e-01)	0.55( 8.4e-06)
MACF1	14	0.34( 3.8e-02)	0.34( 2.6e-11)	0.53( 0.0e+00)	0.29( 3.5e-06)	0.09( 8.9e-01)	0.49( 0.0e+00)	0.47( 8.2e-03)	0.25( 6.0e-03)	0.51( 0.0e+00)	0.46( 0.0e+00)	0.39( 9.1e-03)	0.49( 0.0e+00)	0.44( 0.0e+00)	0.14( 2.2e-01)	0.51( 0.0e+00)	0.5( 0.0e+00)	0.2( 1.2e-05)	0.1( 4.3e-02)	0.14( 3.6e-01)	0.24( 8.8e-05)	0.3( 6.1e-04)	0.54( 0.0e+00)	0.45( 0.0e+00)	0.63( 0.0e+00)	0.53( 0.0e+00)	0.44( 1.2e-21)	0.27( 2.8e-06)	0.18( 5.1e-02)	0.7( 2.1e-74)	0.6( 0.0e+00)	0.59( 0.0e+00)	0.38( 1.4e-01)	0.27( 4.0e-02)
CFAP97	14	0.29( 7.4e-02)	0.48( 0.0e+00)	0.61( 0.0e+00)	0.36( 2.6e-09)	0.36( 4.2e-01)	0.44( 0.0e+00)	0.39( 3.2e-02)	0.27( 2.5e-03)	0.35( 4.0e-05)	0.41( 0.0e+00)	0.65( 6.0e-07)	0.34( 4.0e-15)	0.51( 0.0e+00)	0.06( 6.7e-01)	0.43( 0.0e+00)	0.43( 0.0e+00)	0.23( 6.5e-07)	0.19( 1.2e-04)	0.43( 5.3e-04)	0.16( 1.3e-02)	0.43( 4.9e-07)	0.52( 0.0e+00)	0.57( 0.0e+00)	0.51( 0.0e+00)	0.51( 0.0e+00)	0.5( 1.3e-28)	0.33( 3.2e-09)	0.65( 0.0e+00)	0.78(1.8e-101)	0.71( 0.0e+00)	0.52( 0.0e+00)	0.28( 3.0e-01)	0.59( 2.5e-06)
ZBTB41	14	0.36( 2.8e-02)	0.46( 0.0e+00)	0.48( 0.0e+00)	0.2( 1.3e-03)	0.22( 6.6e-01)	0.4( 0.0e+00)	0.38( 3.7e-02)	0.19( 3.9e-02)	0.32( 2.0e-04)	0.36( 2.4e-15)	0.61( 6.2e-06)	0.38( 0.0e+00)	0.53( 0.0e+00)	0.14( 2.5e-01)	0.39( 0.0e+00)	0.42( 0.0e+00)	0.27( 4.2e-09)	0.41( 0.0e+00)	0.47( 1.2e-04)	0.24( 8.7e-05)	0.4( 2.4e-06)	0.22( 7.5e-03)	0.55( 0.0e+00)	0.6( 0.0e+00)	0.57( 0.0e+00)	0.45( 1.6e-23)	0.36( 5.4e-11)	0.57( 0.0e+00)	0.61( 1.3e-51)	0.61( 0.0e+00)	0.47( 0.0e+00)	0.32( 2.1e-01)	0.52( 2.1e-05)
TRIP11	14	0.05( 8.3e-01)	0.44( 0.0e+00)	0.48( 0.0e+00)	0.25( 8.0e-05)	0.3( 5.2e-01)	0.55( 0.0e+00)	0.41( 2.4e-02)	-0.01( 9.5e-01)	0.47( 8.0e-09)	0.4( 0.0e+00)	0.35( 2.0e-02)	0.45( 0.0e+00)	0.53( 0.0e+00)	0.13( 2.7e-01)	0.48( 0.0e+00)	0.38( 1.1e-13)	0.33( 1.5e-13)	0.13( 8.2e-03)	0.59( 6.4e-07)	0.18( 2.8e-03)	0.36( 3.2e-05)	0.51( 0.0e+00)	0.52( 0.0e+00)	0.71( 0.0e+00)	0.43( 4.3e-12)	0.41( 1.9e-19)	0.32( 1.6e-08)	0.73( 0.0e+00)	0.68( 1.7e-68)	0.55( 7.4e-11)	0.48( 0.0e+00)	0.19( 5.2e-01)	0.47( 1.2e-04)
CUL5	14	0.24( 1.6e-01)	0.31( 2.1e-09)	0.45( 0.0e+00)	0.21( 1.0e-03)	0.46( 2.4e-01)	0.45( 0.0e+00)	0.19( 3.4e-01)	-0.07( 4.8e-01)	0.46( 1.5e-08)	0.33( 8.2e-13)	0.33( 3.6e-02)	0.32( 1.2e-13)	0.45( 0.0e+00)	0.17( 1.4e-01)	0.35( 7.6e-16)	0.52( 0.0e+00)	0.27( 2.1e-09)	0.21( 1.3e-05)	0.68( 0.0e+00)	0.18( 2.7e-03)	0.25( 4.6e-03)	0.35( 9.8e-06)	0.5( 0.0e+00)	0.52( 0.0e+00)	0.47( 0.0e+00)	0.47( 5.9e-25)	0.27( 1.6e-06)	0.13( 1.7e-01)	0.5( 1.1e-32)	0.67( 0.0e+00)	0.5( 0.0e+00)	0.13( 7.0e-01)	0.53( 1.6e-05)
ZBED6	14	0.19( 2.9e-01)	0.5( 5.2e-26)	0.57( 1.4e-95)	0.3( 1.8e-06)	0.24( 6.3e-01)	0.51( 5.0e-32)	0.43( 1.6e-02)	0.05( 6.7e-01)	0.35( 2.5e-05)	0.45( 0.0e+00)	0.59( 1.2e-05)	0.39( 0.0e+00)	0.45( 1.7e-14)	0.3( 3.8e-03)	0.42( 3.3e-23)	0.4( 4.4e-15)	0.38( 0.0e+00)	0.25( 1.6e-07)	0.52( 1.6e-05)	0.15( 1.5e-02)	0.38( 8.5e-06)	0.55( 0.0e+00)	0.51( 3.0e-33)	0.65( 0.0e+00)	0.57( 9.8e-23)	0.46( 2.7e-24)	0.32( 1.6e-08)	0.65( 8.9e-19)	0.58( 1.3e-45)	0.62( 1.9e-13)	0.43( 2.1e-25)	0.43( 8.9e-02)	0.6( 1.6e-06)
ZNF106	14	0.14( 4.6e-01)	0.55( 0.0e+00)	0.59( 0.0e+00)	0.32( 1.7e-07)	0.31( 4.9e-01)	0.59( 0.0e+00)	0.33( 7.1e-02)	-0.11( 2.6e-01)	0.6( 0.0e+00)	0.22( 1.8e-06)	0.46( 1.2e-03)	0.38( 0.0e+00)	0.29( 2.2e-06)	-0.2( 7.6e-02)	0.5( 0.0e+00)	0.55( 0.0e+00)	0.4( 0.0e+00)	0.18( 1.8e-04)	0.51( 2.5e-05)	0.25( 2.9e-05)	0.26( 3.3e-03)	0.36( 4.2e-06)	0.42( 0.0e+00)	0.77( 0.0e+00)	0.51( 0.0e+00)	0.32( 8.3e-12)	0.27( 1.4e-06)	0.72( 0.0e+00)	0.64( 7.3e-58)	0.71( 0.0e+00)	0.55( 0.0e+00)	0.27( 3.1e-01)	0.41( 8.8e-04)
MYO9A	14	0.1( 6.4e-01)	0.34( 2.3e-11)	0.57( 0.0e+00)	0.27( 1.6e-05)	0.28( 5.4e-01)	0.49( 0.0e+00)	0.27( 1.6e-01)	0.14( 1.3e-01)	0.47( 5.3e-09)	0.44( 0.0e+00)	0.54( 7.2e-05)	0.2( 6.0e-06)	0.49( 0.0e+00)	0.34( 7.6e-04)	0.24( 1.3e-07)	0.41( 0.0e+00)	0.25( 9.7e-08)	0.22( 3.1e-06)	0.41( 1.1e-03)	0.26( 1.8e-05)	0.27( 1.9e-03)	0.5( 0.0e+00)	0.46( 0.0e+00)	0.68( 0.0e+00)	0.62( 0.0e+00)	0.51( 2.0e-30)	0.14( 1.8e-02)	0.69( 0.0e+00)	0.48( 8.9e-30)	0.68( 0.0e+00)	0.44( 0.0e+00)	0.42( 9.7e-02)	0.57( 4.4e-06)
SCAF8	14	0.15( 4.1e-01)	0.41( 0.0e+00)	0.53( 0.0e+00)	0.16( 1.2e-02)	0.17( 7.5e-01)	0.44( 0.0e+00)	0.42( 1.9e-02)	-0.06( 5.6e-01)	0.4( 1.6e-06)	0.34( 4.5e-14)	0.61( 4.6e-06)	0.47( 0.0e+00)	0.63( 0.0e+00)	0.29( 6.3e-03)	0.34( 1.4e-14)	0.44( 0.0e+00)	0.27( 3.8e-09)	0.13( 8.1e-03)	0.47( 1.4e-04)	0.18( 4.7e-03)	0.24( 6.6e-03)	0.6( 0.0e+00)	0.53( 0.0e+00)	0.64( 0.0e+00)	0.58( 0.0e+00)	0.37( 1.9e-15)	0.23( 6.5e-05)	0.71( 0.0e+00)	0.57( 2.1e-43)	0.62( 0.0e+00)	0.48( 0.0e+00)	0.41( 1.0e-01)	0.54( 1.2e-05)
EXOC6B	14	0.12( 5.5e-01)	0.22( 1.9e-05)	0.51( 0.0e+00)	0.4( 1.8e-11)	0.32( 4.7e-01)	0.35( 3.3e-14)	0.49( 5.4e-03)	0.56( 0.0e+00)	0.56( 0.0e+00)	0.48( 0.0e+00)	0.49( 5.5e-04)	0.39( 0.0e+00)	0.49( 0.0e+00)	0.11( 3.5e-01)	0.24( 8.4e-08)	0.46( 0.0e+00)	0.24( 1.2e-07)	0.32( 3.8e-12)	0.26( 5.5e-02)	0.05( 4.9e-01)	0.29( 8.2e-04)	0.29( 3.9e-04)	0.49( 0.0e+00)	0.44( 2.3e-08)	0.44( 7.5e-13)	0.31( 3.0e-11)	0.27( 1.6e-06)	0.62( 0.0e+00)	0.5( 1.9e-32)	0.83( 0.0e+00)	0.46( 0.0e+00)	0.22( 4.4e-01)	0.47( 1.2e-04)
LTN1	14	-0.05( 8.2e-01)	0.38( 1.9e-14)	0.56( 0.0e+00)	0.28( 4.8e-06)	0.36( 4.1e-01)	0.25( 1.8e-07)	0.42( 1.9e-02)	0.06( 5.6e-01)	0.35( 3.4e-05)	0.36( 1.9e-15)	0.49( 5.0e-04)	0.41( 0.0e+00)	0.49( 0.0e+00)	0.15( 2.2e-01)	0.28( 3.0e-10)	0.37( 1.1e-12)	0.2( 1.6e-05)	0.15( 2.9e-03)	0.62( 0.0e+00)	0.1( 1.4e-01)	0.25( 4.6e-03)	0.45( 2.6e-09)	0.51( 0.0e+00)	0.55( 0.0e+00)	0.54( 0.0e+00)	0.47( 4.8e-25)	0.16( 6.2e-03)	0.66( 0.0e+00)	0.55( 1.1e-39)	0.59( 0.0e+00)	0.45( 0.0e+00)	0.31( 2.3e-01)	0.5( 4.3e-05)
CEP350	14	0.41( 1.1e-02)	0.38( 8.8e-15)	0.56( 0.0e+00)	0.34( 2.2e-08)	0.12( 8.4e-01)	0.51( 0.0e+00)	0.28( 1.4e-01)	0.17( 6.2e-02)	0.47( 8.8e-09)	0.41( 0.0e+00)	0.63( 2.3e-06)	0.43( 0.0e+00)	0.57( 0.0e+00)	0.12( 3.3e-01)	0.51( 0.0e+00)	0.38( 1.6e-13)	0.31( 1.1e-11)	0.3( 3.5e-10)	0.52( 1.5e-05)	0.26( 1.8e-05)	0.34( 7.9e-05)	0.51( 0.0e+00)	0.53( 0.0e+00)	0.73( 0.0e+00)	0.57( 0.0e+00)	0.44( 4.3e-22)	0.27( 1.9e-06)	0.69( 0.0e+00)	0.62( 1.5e-54)	0.23( 1.9e-02)	0.43( 0.0e+00)	0.26( 3.3e-01)	0.54( 1.1e-05)
TP53BP1	14	0.11( 6.0e-01)	0.39( 0.0e+00)	0.57( 0.0e+00)	0.22( 4.3e-04)	0.38( 3.8e-01)	0.3( 1.1e-10)	0.36( 5.0e-02)	-0.02( 8.7e-01)	0.54( 0.0e+00)	0.3( 7.0e-11)	0.23( 1.7e-01)	0.49( 0.0e+00)	0.47( 0.0e+00)	0.37( 2.3e-04)	0.26( 4.9e-09)	0.57( 0.0e+00)	0.38( 0.0e+00)	0.24( 4.5e-07)	0.58( 9.2e-07)	0.21( 4.1e-04)	0.34( 7.5e-05)	0.51( 0.0e+00)	0.48( 0.0e+00)	0.54( 0.0e+00)	0.59( 0.0e+00)	0.37( 9.8e-16)	0.22( 1.3e-04)	0.79( 0.0e+00)	0.51( 1.6e-34)	0.68( 0.0e+00)	0.48( 0.0e+00)	0.4( 1.1e-01)	0.4( 1.1e-03)
SMARCAD1	14	0.06( 8.0e-01)	0.39( 2.1e-15)	0.58( 0.0e+00)	0.28( 7.8e-06)	0.27( 5.7e-01)	0.42( 0.0e+00)	0.45( 1.3e-02)	0.11( 2.7e-01)	0.34( 7.1e-05)	0.38( 0.0e+00)	0.54( 8.7e-05)	0.39( 0.0e+00)	0.45( 0.0e+00)	0.11( 3.6e-01)	0.35( 2.5e-15)	0.45( 0.0e+00)	0.27( 3.6e-09)	0.02( 7.6e-01)	0.76( 0.0e+00)	0.17( 5.9e-03)	0.31( 3.9e-04)	0.47( 6.4e-10)	0.57( 0.0e+00)	0.42( 1.1e-07)	0.51( 0.0e+00)	0.46( 2.6e-24)	0.37( 1.8e-11)	0.51( 0.0e+00)	0.55( 3.2e-40)	0.51( 1.5e-08)	0.57( 0.0e+00)	0.36( 1.6e-01)	0.53( 1.4e-05)
ZMYM4	14	0.34( 3.3e-02)	0.37( 8.4e-14)	0.61( 0.0e+00)	0.08( 2.8e-01)	0.03( 9.7e-01)	0.49( 0.0e+00)	0.33( 7.6e-02)	-0.06( 5.7e-01)	0.51( 0.0e+00)	0.21( 8.1e-06)	0.66( 2.4e-07)	0.52( 0.0e+00)	0.54( 0.0e+00)	0.21( 6.3e-02)	0.38( 0.0e+00)	0.49( 0.0e+00)	0.23( 7.0e-07)	-0.02( 7.0e-01)	0.45( 3.2e-04)	0.27( 5.7e-06)	0.1( 3.3e-01)	0.38( 9.4e-07)	0.51( 0.0e+00)	0.55( 0.0e+00)	0.38( 2.2e-09)	0.54( 2.0e-33)	0.25( 1.5e-05)	0.65( 0.0e+00)	0.55( 7.1e-41)	0.68( 0.0e+00)	0.49( 0.0e+00)	0.18( 5.5e-01)	0.37( 3.3e-03)
BCLAF1	14	0.14( 4.5e-01)	0.36( 2.2e-12)	0.54( 0.0e+00)	0.11( 9.7e-02)	0.28( 5.5e-01)	0.48( 0.0e+00)	0.38( 3.6e-02)	-0.1( 3.4e-01)	0.51( 0.0e+00)	0.28( 8.9e-10)	0.54( 8.3e-05)	0.53( 0.0e+00)	0.6( 0.0e+00)	0.19( 9.3e-02)	0.36( 1.4e-16)	0.43( 0.0e+00)	0.35( 6.1e-15)	0.16( 9.5e-04)	0.42( 6.8e-04)	0.26( 1.9e-05)	0.25( 4.8e-03)	0.26( 1.3e-03)	0.5( 0.0e+00)	0.67( 0.0e+00)	0.51( 0.0e+00)	0.43( 1.5e-20)	0.32( 1.5e-08)	0.71( 0.0e+00)	0.5( 1.1e-32)	0.59( 0.0e+00)	0.51( 0.0e+00)	0.34( 1.8e-01)	0.6( 1.9e-06)
TANC1	14	0.09( 6.8e-01)	0.4( 0.0e+00)	0.4( 0.0e+00)	0.38( 4.2e-10)	0.3( 5.2e-01)	0.49( 0.0e+00)	0.51( 3.8e-03)	0.34( 8.8e-05)	0.5( 0.0e+00)	0.51( 0.0e+00)	0.38( 1.2e-02)	0.44( 0.0e+00)	0.51( 0.0e+00)	0.38( 1.7e-04)	0.28( 3.5e-10)	0.45( 0.0e+00)	0.35( 4.9e-15)	0.34( 1.1e-13)	0.48( 8.1e-05)	0.24( 8.6e-05)	0.24( 6.6e-03)	0.45( 3.6e-09)	0.41( 0.0e+00)	0.65( 0.0e+00)	0.53( 0.0e+00)	0.44( 6.8e-22)	0.37( 2.8e-11)	0.54( 0.0e+00)	0.48( 2.7e-30)	0.72( 0.0e+00)	0.48( 0.0e+00)	0.39( 1.2e-01)	0.47( 1.1e-04)
RASA1	14	0.07( 7.4e-01)	0.39( 1.3e-16)	0.45( 0.0e+00)	0.32( 1.2e-07)	0.43( 2.8e-01)	0.43( 0.0e+00)	0.52( 3.1e-03)	0.14( 1.5e-01)	0.34( 4.6e-05)	0.28( 1.6e-09)	0.37( 1.3e-02)	0.46( 0.0e+00)	0.44( 0.0e+00)	0.16( 1.6e-01)	0.26( 6.2e-09)	0.55( 0.0e+00)	0.24( 2.9e-07)	0.07( 2.1e-01)	0.54( 7.2e-06)	0.23( 9.9e-05)	0.48( 7.6e-09)	0.47( 3.0e-10)	0.51( 0.0e+00)	0.55( 0.0e+00)	0.44( 4.1e-13)	0.55( 1.2e-34)	0.35( 5.0e-10)	0.63( 0.0e+00)	0.71( 2.4e-75)	0.58( 0.0e+00)	0.59( 0.0e+00)	0.41( 1.1e-01)	0.51( 3.2e-05)
DYNC1I2	14	0.29( 8.1e-02)	0.5( 0.0e+00)	0.44( 0.0e+00)	0.38( 2.8e-10)	0.54( 1.4e-01)	0.17( 5.4e-04)	0.47( 8.4e-03)	0.22( 1.4e-02)	0.25( 3.6e-03)	0.47( 0.0e+00)	0.61( 5.9e-06)	0.33( 6.5e-14)	0.38( 3.1e-10)	0.02( 8.8e-01)	0.34( 2.7e-14)	0.61( 0.0e+00)	0.28( 9.2e-10)	0.18( 1.7e-04)	0.5( 3.3e-05)	0.24( 8.6e-05)	0.39( 4.1e-06)	0.56( 0.0e+00)	0.38( 0.0e+00)	0.47( 1.4e-09)	0.47( 0.0e+00)	0.5( 8.9e-29)	0.18( 1.6e-03)	0.67( 0.0e+00)	0.62( 4.2e-54)	0.75( 0.0e+00)	0.54( 0.0e+00)	0.31( 2.4e-01)	0.4( 1.2e-03)
GPD2	14	0.46( 3.9e-03)	0.46( 0.0e+00)	0.42( 0.0e+00)	0.33( 7.2e-08)	0.22( 6.7e-01)	0.56( 0.0e+00)	0.49( 5.6e-03)	0.35( 3.6e-05)	0.4( 1.5e-06)	0.4( 0.0e+00)	0.56( 3.8e-05)	0.45( 0.0e+00)	0.5( 0.0e+00)	-0.1( 4.3e-01)	0.32( 2.3e-13)	0.49( 0.0e+00)	0.42( 0.0e+00)	0.41( 0.0e+00)	0.47( 1.2e-04)	0.23( 1.6e-04)	0.39( 5.6e-06)	0.11( 2.5e-01)	0.45( 0.0e+00)	0.61( 0.0e+00)	0.32( 8.0e-07)	0.45( 2.3e-23)	0.42( 1.2e-14)	0.39( 2.5e-06)	0.48( 3.0e-29)	0.76( 0.0e+00)	0.43( 0.0e+00)	0.17( 5.6e-01)	0.53( 1.9e-05)
CEP170	14	0.53( 4.7e-04)	0.33( 1.3e-10)	0.41( 0.0e+00)	0.31( 6.1e-07)	0.44( 2.7e-01)	0.55( 0.0e+00)	0.4( 2.8e-02)	0.09( 3.8e-01)	0.19( 3.2e-02)	0.16( 8.4e-04)	0.47( 9.4e-04)	0.55( 0.0e+00)	0.43( 0.0e+00)	0.25( 2.2e-02)	0.25( 3.0e-08)	0.54( 0.0e+00)	0.09( 7.1e-02)	0.03( 5.7e-01)	0.36( 4.5e-03)	0.14( 2.5e-02)	0.27( 2.5e-03)	0.51( 0.0e+00)	0.52( 0.0e+00)	0.56( 0.0e+00)	0.46( 0.0e+00)	0.42( 1.1e-19)	0.34( 8.1e-10)	0.74( 0.0e+00)	0.56( 2.7e-42)	0.55( 3.2e-10)	0.49( 0.0e+00)	0.26( 3.4e-01)	0.5( 4.8e-05)
B3GALNT2	14	0.28( 9.7e-02)	0.6( 0.0e+00)	0.42( 0.0e+00)	0.44( 0.0e+00)	0.29( 5.3e-01)	0.3( 1.4e-10)	0.32( 8.9e-02)	0.39( 3.4e-06)	0.31( 2.6e-04)	0.53( 0.0e+00)	0.69( 0.0e+00)	0.52( 0.0e+00)	0.55( 0.0e+00)	0.15( 1.9e-01)	0.26( 4.2e-09)	0.5( 0.0e+00)	0.34( 2.6e-14)	0.41( 0.0e+00)	0.22( 1.2e-01)	0.08( 2.2e-01)	0.41( 1.1e-06)	0.55( 0.0e+00)	0.5( 0.0e+00)	0.26( 1.7e-03)	0.56( 0.0e+00)	0.46( 1.1e-23)	0.22( 1.8e-04)	0.71( 0.0e+00)	0.38( 2.5e-18)	0.49( 9.7e-08)	0.5( 0.0e+00)	0.27( 3.2e-01)	0.46( 1.6e-04)
SLAIN2	14	0.23( 1.7e-01)	0.39( 0.0e+00)	0.42( 0.0e+00)	0.48( 0.0e+00)	0.4( 3.4e-01)	0.54( 0.0e+00)	0.54( 2.1e-03)	0.36( 2.3e-05)	0.09( 3.8e-01)	0.31( 2.0e-11)	0.7( 0.0e+00)	0.54( 0.0e+00)	0.53( 0.0e+00)	0.16( 1.8e-01)	0.4( 0.0e+00)	0.44( 0.0e+00)	0.36( 1.6e-15)	0.07( 1.9e-01)	0.21( 1.4e-01)	0.27( 3.7e-06)	0.36( 2.1e-05)	0.51( 0.0e+00)	0.45( 0.0e+00)	0.62( 0.0e+00)	0.45( 0.0e+00)	0.44( 1.8e-22)	0.28( 9.0e-07)	0.54( 0.0e+00)	0.71( 4.2e-78)	0.36( 1.4e-04)	0.47( 0.0e+00)	0.38( 1.4e-01)	0.46( 1.8e-04)
PIKFYVE	14	0.35( 2.8e-02)	0.45( 0.0e+00)	0.59( 0.0e+00)	0.16( 1.3e-02)	0.06( 9.3e-01)	0.51( 0.0e+00)	0.41( 2.4e-02)	-0.03( 7.9e-01)	0.64( 0.0e+00)	0.26( 1.6e-08)	0.6( 7.8e-06)	0.42( 0.0e+00)	0.47( 0.0e+00)	0.1( 4.5e-01)	0.4( 0.0e+00)	0.44( 0.0e+00)	0.3( 3.9e-11)	0.04( 4.2e-01)	0.46( 1.7e-04)	0.31( 1.4e-07)	0.25( 4.5e-03)	0.41( 1.0e-07)	0.42( 0.0e+00)	0.72( 0.0e+00)	0.53( 0.0e+00)	0.46( 8.9e-24)	0.36( 6.6e-11)	0.75( 0.0e+00)	0.59( 2.2e-47)	0.43( 3.0e-06)	0.49( 0.0e+00)	0.35( 1.8e-01)	0.58( 4.1e-06)
FBXW11	14	0.06( 8.0e-01)	0.44( 0.0e+00)	0.5( 0.0e+00)	0.31( 4.7e-07)	0.31( 4.9e-01)	0.52( 0.0e+00)	0.47( 8.2e-03)	0.06( 5.9e-01)	0.5( 7.4e-11)	0.17( 2.7e-04)	0.3( 5.6e-02)	0.36( 1.3e-16)	0.37( 8.3e-10)	0.06( 6.3e-01)	0.34( 6.6e-15)	0.49( 0.0e+00)	0.18( 1.4e-04)	0.09( 6.2e-02)	0.55( 5.4e-06)	0.16( 9.7e-03)	0.36( 2.7e-05)	0.53( 0.0e+00)	0.54( 0.0e+00)	0.58( 0.0e+00)	0.48( 0.0e+00)	0.44( 1.9e-22)	0.29( 1.7e-07)	0.66( 0.0e+00)	0.65( 8.8e-60)	0.74( 0.0e+00)	0.47( 0.0e+00)	0.36( 1.6e-01)	0.43( 5.1e-04)
YAP1	14	0.3( 6.5e-02)	0.33( 1.7e-10)	0.35( 0.0e+00)	0.23( 2.2e-04)	0.53( 1.5e-01)	0.29( 1.4e-09)	0.64( 2.9e-04)	0.02( 8.6e-01)	0.23( 7.3e-03)	0.4( 0.0e+00)	0.59( 1.2e-05)	0.55( 0.0e+00)	0.63( 0.0e+00)	0.03( 8.6e-01)	0.55( 0.0e+00)	0.5( 0.0e+00)	0.27( 3.0e-09)	0.01( 8.0e-01)	0.67( 0.0e+00)	0.21( 6.8e-04)	0.34( 8.6e-05)	0.39( 8.1e-07)	0.35( 4.2e-15)	0.48( 1.2e-09)	0.51( 0.0e+00)	0.53( 2.5e-32)	0.1( 1.0e-01)	0.13( 1.8e-01)	0.74( 7.0e-87)	0.86( 0.0e+00)	0.53( 0.0e+00)	0.28( 2.9e-01)	0.59( 2.8e-06)
AFF1	14	0.07( 7.3e-01)	0.12( 2.3e-02)	0.49( 0.0e+00)	0.15( 2.6e-02)	0.33( 4.7e-01)	0.55( 0.0e+00)	0.56( 1.5e-03)	-0.07( 5.2e-01)	0.41( 6.8e-07)	0.28( 2.3e-09)	0.42( 3.9e-03)	0.26( 7.7e-09)	0.41( 4.0e-12)	0.31( 3.2e-03)	0.45( 0.0e+00)	0.35( 4.1e-11)	0.3( 5.4e-11)	0.02( 7.3e-01)	0.46( 1.9e-04)	0.27( 4.3e-06)	0.3( 4.1e-04)	0.5( 0.0e+00)	0.56( 0.0e+00)	0.65( 0.0e+00)	0.49( 0.0e+00)	0.32( 4.4e-12)	0.27( 1.9e-06)	0.55( 0.0e+00)	0.47( 1.1e-28)	0.58( 0.0e+00)	0.48( 0.0e+00)	0.24( 3.9e-01)	0.47( 1.4e-04)
AKAP11	14	0.21( 2.4e-01)	0.38( 1.9e-14)	0.56( 0.0e+00)	0.24( 1.1e-04)	0.35( 4.3e-01)	0.34( 2.3e-13)	0.42( 2.0e-02)	-0.13( 1.8e-01)	0.53( 0.0e+00)	0.36( 1.0e-15)	0.47( 1.0e-03)	0.43( 0.0e+00)	0.49( 0.0e+00)	0.13( 2.7e-01)	0.3( 2.5e-11)	0.49( 0.0e+00)	0.37( 0.0e+00)	0.05( 3.4e-01)	0.48( 7.7e-05)	0.16( 1.2e-02)	0.37( 1.6e-05)	0.39( 7.9e-07)	0.43( 0.0e+00)	0.5( 0.0e+00)	0.54( 0.0e+00)	0.46( 3.8e-24)	0.27( 1.6e-06)	0.69( 0.0e+00)	0.7( 5.2e-73)	0.67( 0.0e+00)	0.52( 0.0e+00)	0.01( 9.8e-01)	0.56( 6.7e-06)
KDM3B	14	0.02( 9.3e-01)	0.38( 7.4e-15)	0.53( 0.0e+00)	0.1( 1.4e-01)	0.45( 2.6e-01)	0.46( 0.0e+00)	0.42( 1.9e-02)	-0.13( 1.9e-01)	0.57( 0.0e+00)	0.21( 8.9e-06)	0.29( 6.8e-02)	0.3( 5.3e-12)	0.44( 0.0e+00)	0.09( 4.8e-01)	0.34( 6.4e-15)	0.58( 0.0e+00)	0.32( 1.1e-12)	0.13( 1.0e-02)	0.58( 1.3e-06)	0.25( 2.4e-05)	0.31( 3.0e-04)	0.52( 0.0e+00)	0.52( 0.0e+00)	0.55( 0.0e+00)	0.5( 0.0e+00)	0.3( 1.4e-10)	0.19( 1.5e-03)	0.64( 0.0e+00)	0.63( 1.5e-55)	0.77( 0.0e+00)	0.52( 0.0e+00)	0.33( 2.1e-01)	0.6( 2.0e-06)
PKN2	14	0.31( 6.1e-02)	0.39( 1.6e-15)	0.55( 0.0e+00)	0.27( 1.2e-05)	0.11( 8.5e-01)	0.6( 0.0e+00)	0.46( 1.1e-02)	-0.03( 7.6e-01)	0.46( 1.7e-08)	0.37( 0.0e+00)	0.75( 0.0e+00)	0.36( 8.8e-17)	0.52( 0.0e+00)	0.24( 2.6e-02)	0.47( 0.0e+00)	0.4( 0.0e+00)	0.33( 6.0e-13)	0.13( 7.9e-03)	0.58( 1.3e-06)	0.2( 1.4e-03)	0.26( 2.5e-03)	0.33( 3.2e-05)	0.49( 0.0e+00)	0.59( 0.0e+00)	0.56( 0.0e+00)	0.47( 8.1e-25)	0.4( 1.5e-13)	0.24( 6.0e-03)	0.44( 3.8e-25)	0.77( 0.0e+00)	0.5( 0.0e+00)	0.36( 1.5e-01)	0.42( 7.6e-04)
NCOR1	14	0.48( 2.2e-03)	0.36( 6.0e-13)	0.51( 0.0e+00)	0.12( 7.5e-02)	0.22( 6.7e-01)	0.52( 0.0e+00)	0.39( 3.0e-02)	-0.25( 5.1e-03)	0.55( 0.0e+00)	0.32( 6.8e-12)	0.73( 0.0e+00)	0.28( 1.2e-10)	0.4( 1.1e-11)	-0.01( 9.5e-01)	0.4( 0.0e+00)	0.41( 0.0e+00)	0.45( 0.0e+00)	0.16( 1.2e-03)	0.46( 2.1e-04)	0.36( 2.7e-10)	0.2( 2.7e-02)	0.38( 1.3e-06)	0.56( 0.0e+00)	0.55( 0.0e+00)	0.55( 0.0e+00)	0.37( 5.5e-16)	0.09( 1.8e-01)	0.53( 0.0e+00)	0.62( 7.5e-55)	0.59( 0.0e+00)	0.49( 0.0e+00)	0.17( 5.7e-01)	0.51( 3.4e-05)
PUM2	14	0.4( 1.2e-02)	0.22( 3.5e-05)	0.55( 0.0e+00)	0.18( 4.9e-03)	0.15( 7.9e-01)	0.4( 0.0e+00)	0.36( 4.6e-02)	0.15( 1.2e-01)	0.47( 4.5e-09)	0.32( 3.4e-12)	0.6( 7.5e-06)	0.56( 0.0e+00)	0.55( 0.0e+00)	0.26( 1.6e-02)	0.28( 5.7e-10)	0.47( 0.0e+00)	0.36( 9.6e-16)	0.25( 1.3e-07)	0.46( 1.9e-04)	0.21( 4.2e-04)	0.32( 2.2e-04)	0.36( 5.5e-06)	0.51( 0.0e+00)	0.58( 0.0e+00)	0.56( 0.0e+00)	0.43( 3.5e-21)	0.29( 3.5e-07)	0.61( 0.0e+00)	0.6( 1.7e-49)	0.49( 5.9e-08)	0.45( 0.0e+00)	0.33( 2.0e-01)	0.56( 5.9e-06)
ARHGAP21	14	0.36( 2.5e-02)	0.4( 0.0e+00)	0.49( 0.0e+00)	0.42( 0.0e+00)	0.41( 3.3e-01)	0.51( 0.0e+00)	0.57( 1.1e-03)	-0.07( 5.1e-01)	0.54( 0.0e+00)	0.3( 1.3e-10)	0.42( 4.3e-03)	0.45( 0.0e+00)	0.57( 0.0e+00)	0.51( 2.4e-08)	0.29( 1.2e-10)	0.45( 0.0e+00)	0.39( 0.0e+00)	0.15( 1.9e-03)	0.44( 3.9e-04)	0.28( 3.1e-06)	0.24( 6.1e-03)	0.31( 1.3e-04)	0.5( 0.0e+00)	0.68( 0.0e+00)	0.35( 3.7e-08)	0.4( 6.7e-18)	0.41( 2.7e-14)	0.64( 0.0e+00)	0.35( 1.4e-15)	0.79( 0.0e+00)	0.47( 0.0e+00)	0.14( 6.5e-01)	0.46( 1.9e-04)
STX17	13	0.05( 8.3e-01)	0.37( 2.9e-13)	0.45( 0.0e+00)	0.25( 5.1e-05)	0.44( 2.8e-01)	0.46( 0.0e+00)	0.27( 1.5e-01)	-0.02( 8.8e-01)	0.36( 2.1e-05)	0.31( 2.0e-11)	0.25( 1.3e-01)	0.37( 0.0e+00)	0.47( 0.0e+00)	0.31( 3.3e-03)	0.54( 0.0e+00)	0.29( 6.1e-08)	0.33( 2.0e-13)	0.25( 2.0e-07)	0.48( 8.5e-05)	0.04( 6.0e-01)	0.27( 1.7e-03)	0.52( 0.0e+00)	0.57( 0.0e+00)	0.56( 0.0e+00)	0.51( 0.0e+00)	0.26( 3.6e-08)	0.19( 1.2e-03)	0.25( 4.3e-03)	0.57( 4.5e-43)	0.57( 0.0e+00)	0.47( 0.0e+00)	0.2( 4.9e-01)	0.58( 3.3e-06)
PHF3	13	0.23( 1.8e-01)	0.44( 0.0e+00)	0.55( 0.0e+00)	0.09( 1.7e-01)	0.26( 5.8e-01)	0.46( 0.0e+00)	0.43( 1.8e-02)	-0.1( 3.4e-01)	0.42( 4.0e-07)	0.25( 1.5e-07)	0.53( 1.4e-04)	0.38( 0.0e+00)	0.52( 0.0e+00)	0.22( 4.7e-02)	0.41( 0.0e+00)	0.41( 0.0e+00)	0.36( 5.3e-16)	0.18( 1.9e-04)	0.52( 1.6e-05)	0.28( 2.3e-06)	0.26( 2.8e-03)	0.42( 4.4e-08)	0.48( 0.0e+00)	0.6( 0.0e+00)	0.5( 0.0e+00)	0.4( 8.1e-18)	0.26( 5.0e-06)	0.68( 0.0e+00)	0.71( 2.3e-77)	0.72( 0.0e+00)	0.49( 0.0e+00)	0.21( 4.5e-01)	0.49( 6.8e-05)
KMT2E	13	0.31( 6.1e-02)	0.35( 3.7e-12)	0.6( 0.0e+00)	0.25( 6.9e-05)	0.23( 6.5e-01)	0.33( 6.7e-13)	0.29( 1.2e-01)	-0.07( 5.2e-01)	0.33( 7.5e-05)	0.37( 0.0e+00)	0.52( 2.1e-04)	0.4( 0.0e+00)	0.52( 0.0e+00)	0.19( 8.4e-02)	0.34( 2.3e-14)	0.53( 0.0e+00)	0.28( 1.3e-09)	0.16( 1.3e-03)	0.56( 2.7e-06)	0.35( 1.1e-09)	0.29( 1.0e-03)	0.53( 0.0e+00)	0.49( 0.0e+00)	0.54( 0.0e+00)	0.55( 0.0e+00)	0.44( 6.8e-22)	0.24( 2.3e-05)	0.6( 0.0e+00)	0.5( 9.3e-33)	0.64( 0.0e+00)	0.41( 0.0e+00)	0.32( 2.3e-01)	0.55( 7.9e-06)
SMARCA5	13	-0.02( 9.4e-01)	0.43( 0.0e+00)	0.53( 0.0e+00)	0.25( 9.2e-05)	0.25( 6.1e-01)	0.58( 0.0e+00)	0.32( 8.9e-02)	0.07( 5.0e-01)	0.46( 1.1e-08)	0.35( 1.8e-14)	0.56( 3.5e-05)	0.51( 0.0e+00)	0.55( 0.0e+00)	0.1( 4.4e-01)	0.41( 0.0e+00)	0.56( 0.0e+00)	0.31( 4.4e-12)	0.23( 1.1e-06)	0.4( 1.3e-03)	0.29( 6.9e-07)	0.44( 2.1e-07)	0.5( 0.0e+00)	0.38( 0.0e+00)	0.61( 0.0e+00)	0.43( 2.1e-12)	0.41( 1.3e-18)	0.35( 3.8e-10)	0.59( 0.0e+00)	0.59( 2.1e-48)	0.47( 3.0e-07)	0.57( 0.0e+00)	0.34( 1.9e-01)	0.44( 3.8e-04)
CNOT6	13	0.14( 4.8e-01)	0.48( 0.0e+00)	0.46( 0.0e+00)	0.28( 5.7e-06)	0.41( 3.3e-01)	0.57( 0.0e+00)	0.29( 1.2e-01)	0.06( 5.9e-01)	0.29( 7.2e-04)	0.18( 1.3e-04)	0.52( 2.1e-04)	0.33( 6.3e-14)	0.43( 0.0e+00)	0.22( 4.9e-02)	0.19( 4.1e-05)	0.57( 0.0e+00)	0.26( 2.6e-08)	0.05( 3.8e-01)	0.4( 1.3e-03)	0.3( 2.6e-07)	0.36( 2.0e-05)	0.31( 1.0e-04)	0.52( 0.0e+00)	0.59( 0.0e+00)	0.46( 0.0e+00)	0.45( 2.7e-23)	0.32( 1.5e-08)	0.27( 2.2e-03)	0.56( 5.0e-42)	0.67( 0.0e+00)	0.49( 0.0e+00)	0.22( 4.3e-01)	0.46( 1.5e-04)
BIRC6	13	0.2( 2.7e-01)	0.4( 0.0e+00)	0.57( 0.0e+00)	0.15( 2.3e-02)	0.28( 5.6e-01)	0.5( 0.0e+00)	0.42( 2.1e-02)	0.02( 8.3e-01)	0.45( 2.5e-08)	0.42( 0.0e+00)	0.67( 0.0e+00)	0.42( 0.0e+00)	0.44( 0.0e+00)	0.2( 7.6e-02)	0.44( 0.0e+00)	0.47( 0.0e+00)	0.37( 0.0e+00)	0.22( 6.3e-06)	0.53( 9.9e-06)	0.16( 1.2e-02)	0.3( 4.5e-04)	0.42( 5.2e-08)	0.5( 0.0e+00)	0.65( 0.0e+00)	0.42( 1.4e-11)	0.41( 1.6e-19)	0.27( 2.5e-06)	0.59( 0.0e+00)	0.54( 4.0e-39)	0.61( 0.0e+00)	0.47( 0.0e+00)	0.4( 1.2e-01)	0.49( 6.6e-05)
CDK12	13	0.29( 7.4e-02)	0.44( 0.0e+00)	0.38( 0.0e+00)	0.15( 2.0e-02)	0.17( 7.5e-01)	0.37( 1.3e-15)	0.29( 1.2e-01)	-0.06( 5.9e-01)	0.33( 1.2e-04)	0.45( 0.0e+00)	0.66( 4.3e-07)	0.41( 0.0e+00)	0.51( 0.0e+00)	0.12( 3.2e-01)	0.3( 3.2e-11)	0.46( 0.0e+00)	0.34( 1.1e-13)	0.36( 9.5e-15)	0.41( 9.2e-04)	0.14( 3.0e-02)	0.35( 4.3e-05)	0.59( 0.0e+00)	0.48( 0.0e+00)	0.57( 0.0e+00)	0.49( 0.0e+00)	0.37( 1.3e-15)	0.19( 9.9e-04)	0.52( 0.0e+00)	0.56( 5.3e-42)	0.5( 4.7e-08)	0.47( 0.0e+00)	0.1( 7.8e-01)	0.53( 1.7e-05)
CLCN3	13	0.02( 9.4e-01)	0.25( 1.9e-06)	0.5( 0.0e+00)	0.3( 1.6e-06)	0.48( 2.2e-01)	0.47( 0.0e+00)	0.46( 1.0e-02)	-0.01( 9.0e-01)	0.54( 0.0e+00)	0.52( 0.0e+00)	0.39( 8.5e-03)	0.17( 1.7e-04)	0.31( 3.5e-07)	0( 9.9e-01)	0.43( 0.0e+00)	0.4( 5.9e-15)	0.48( 0.0e+00)	0.24( 7.7e-07)	0.58( 1.1e-06)	0.28( 3.3e-06)	0.43( 3.5e-07)	0.42( 7.0e-08)	0.49( 0.0e+00)	0.52( 0.0e+00)	0.21( 1.5e-03)	0.41( 3.7e-19)	0.3( 5.3e-08)	0.33( 9.8e-05)	0.57( 7.6e-44)	0.76( 0.0e+00)	0.51( 0.0e+00)	0.23( 4.1e-01)	0.49( 6.1e-05)
REST	13	0.1( 6.1e-01)	0.41( 0.0e+00)	0.55( 0.0e+00)	0.27( 1.2e-05)	0.36( 4.2e-01)	0.52( 0.0e+00)	0.47( 8.0e-03)	0.04( 7.0e-01)	0.37( 7.6e-06)	0.38( 0.0e+00)	0.37( 1.3e-02)	0.52( 0.0e+00)	0.55( 0.0e+00)	0.14( 2.6e-01)	0.42( 0.0e+00)	0.48( 0.0e+00)	0.29( 2.2e-10)	0.06( 2.9e-01)	0.36( 5.0e-03)	0.23( 1.2e-04)	0.26( 3.5e-03)	0.39( 4.2e-07)	0.49( 0.0e+00)	0.63( 0.0e+00)	0.44( 5.8e-13)	0.49( 4.7e-27)	0.29( 1.4e-07)	0.39( 2.9e-06)	0.61( 1.1e-52)	0.53( 4.5e-09)	0.54( 0.0e+00)	0.44( 8.1e-02)	0.58( 3.0e-06)
TRAF6	13	0.17( 3.5e-01)	0.39( 0.0e+00)	0.54( 0.0e+00)	0.29( 2.4e-06)	0.38( 3.8e-01)	0.28( 2.3e-09)	0.5( 4.6e-03)	-0.03( 7.9e-01)	0.35( 3.1e-05)	0.25( 1.1e-07)	0.49( 5.4e-04)	0.4( 0.0e+00)	0.41( 2.1e-12)	0.16( 1.7e-01)	0.48( 0.0e+00)	0.47( 0.0e+00)	0.25( 5.3e-08)	0.22( 3.0e-06)	0.42( 8.1e-04)	0.18( 2.8e-03)	0.24( 7.6e-03)	0.52( 0.0e+00)	0.46( 0.0e+00)	0.53( 0.0e+00)	0.48( 0.0e+00)	0.4( 8.7e-18)	0.24( 3.0e-05)	0.63( 0.0e+00)	0.23( 2.8e-07)	0.58( 0.0e+00)	0.48( 0.0e+00)	0.15( 6.3e-01)	0.49( 5.8e-05)
ARID4A	13	0.1( 6.3e-01)	0.26( 6.1e-07)	0.47( 0.0e+00)	0.16( 1.4e-02)	0.23( 6.5e-01)	0.44( 0.0e+00)	0.35( 5.9e-02)	-0.27( 2.3e-03)	0.47( 6.6e-09)	0.23( 5.2e-07)	0.66( 4.8e-07)	0.27( 5.3e-10)	0.47( 0.0e+00)	0.08( 5.7e-01)	0.25( 5.0e-08)	0.32( 2.2e-09)	0.21( 1.1e-05)	-0.07( 1.9e-01)	0.6( 2.5e-07)	0.32( 5.3e-08)	0.24( 7.2e-03)	0.37( 2.1e-06)	0.48( 0.0e+00)	0.65( 0.0e+00)	0.53( 0.0e+00)	0.39( 1.0e-17)	0.13( 4.0e-02)	0.6( 0.0e+00)	0.58( 2.0e-45)	0.5( 4.8e-08)	0.46( 0.0e+00)	0.4( 1.1e-01)	0.57( 4.5e-06)
KMT2A	13	0.31( 5.8e-02)	0.33( 8.8e-11)	0.53( 0.0e+00)	0.11( 9.9e-02)	0.3( 5.1e-01)	0.49( 0.0e+00)	0.44( 1.5e-02)	-0.32( 1.9e-04)	0.44( 7.2e-08)	0.29( 4.4e-10)	0.45( 1.8e-03)	0.44( 0.0e+00)	0.64( 0.0e+00)	0.24( 2.9e-02)	0.3( 1.1e-11)	0.55( 0.0e+00)	0.21( 1.1e-05)	0.14( 4.8e-03)	0.49( 7.1e-05)	0.33( 1.2e-08)	0.34( 8.1e-05)	0.23( 4.9e-03)	0.53( 0.0e+00)	0.63( 0.0e+00)	0.53( 0.0e+00)	0.37( 1.1e-15)	0.19( 1.4e-03)	0.59( 0.0e+00)	0.56( 2.1e-42)	0.68( 0.0e+00)	0.48( 0.0e+00)	0.19( 5.1e-01)	0.63( 0.0e+00)
PHC3	13	0.3( 6.8e-02)	0.38( 6.6e-14)	0.6( 0.0e+00)	0.12( 8.8e-02)	0.36( 4.0e-01)	0.38( 0.0e+00)	0.45( 1.3e-02)	0.16( 9.9e-02)	0.39( 2.5e-06)	0.29( 3.9e-10)	0.31( 4.5e-02)	0.4( 0.0e+00)	0.47( 0.0e+00)	0.24( 2.6e-02)	0.49( 0.0e+00)	0.49( 0.0e+00)	0.24( 1.8e-07)	0.3( 2.1e-10)	0.52( 1.8e-05)	0.19( 2.5e-03)	0.31( 3.6e-04)	0.53( 0.0e+00)	0.48( 0.0e+00)	0.59( 0.0e+00)	0.57( 0.0e+00)	0.41( 2.0e-19)	0.24( 2.3e-05)	0.56( 0.0e+00)	0.62( 6.3e-55)	0.65( 0.0e+00)	0.34( 8.3e-16)	0.39( 1.3e-01)	0.51( 3.6e-05)
ZNF322	13	0.22( 2.1e-01)	0.3( 3.1e-09)	0.55( 0.0e+00)	0.06( 3.9e-01)	0.4( 3.4e-01)	0.31( 5.6e-11)	0.4( 2.6e-02)	-0.08( 4.4e-01)	0.31( 2.8e-04)	0.23( 7.1e-07)	0.64( 1.1e-06)	0.44( 0.0e+00)	0.53( 0.0e+00)	0.05( 7.0e-01)	0.32( 9.6e-13)	0.43( 0.0e+00)	0.08( 1.4e-01)	-0.07( 2.0e-01)	0.53( 1.0e-05)	0.07( 3.1e-01)	0.36( 1.9e-05)	0.51( 0.0e+00)	0.51( 0.0e+00)	0.52( 0.0e+00)	0.51( 0.0e+00)	0.43( 8.3e-21)	0.14( 2.3e-02)	0.65( 0.0e+00)	0.62( 5.2e-53)	0.75( 0.0e+00)	0.49( 0.0e+00)	0.27( 3.3e-01)	0.53( 1.6e-05)
TASOR	13	0.33( 4.4e-02)	0.29( 2.1e-08)	0.51( 0.0e+00)	0.13( 4.9e-02)	0.16( 7.7e-01)	0.47( 0.0e+00)	0.52( 3.7e-03)	-0.15( 1.1e-01)	0.48( 2.3e-09)	0.2( 3.2e-05)	0.2( 2.5e-01)	0.6( 0.0e+00)	0.52( 0.0e+00)	0.06( 6.4e-01)	0.42( 0.0e+00)	0.46( 0.0e+00)	0.24( 1.2e-07)	0.01( 9.1e-01)	0.33( 1.2e-02)	0.16( 1.2e-02)	0.22( 1.5e-02)	0.27( 1.1e-03)	0.52( 0.0e+00)	0.62( 0.0e+00)	0.52( 0.0e+00)	0.38( 3.9e-16)	0.32( 8.1e-09)	0.63( 0.0e+00)	0.6( 2.9e-50)	0.44( 1.5e-06)	0.41( 0.0e+00)	0.18( 5.4e-01)	0.49( 6.7e-05)
SMCHD1	13	0.38( 1.6e-02)	0.23( 8.2e-06)	0.49( 0.0e+00)	0.21( 9.9e-04)	0.03( 9.7e-01)	0.69( 0.0e+00)	0.39( 3.3e-02)	0.02( 8.5e-01)	0.42( 4.3e-07)	0.2( 3.3e-05)	0.55( 5.3e-05)	0.52( 0.0e+00)	0.61( 0.0e+00)	0.08( 5.5e-01)	0.38( 0.0e+00)	0.42( 0.0e+00)	0.22( 3.1e-06)	0.19( 7.3e-05)	0.3( 2.5e-02)	0.21( 6.9e-04)	0.23( 8.3e-03)	0.48( 1.9e-10)	0.6( 0.0e+00)	0.7( 0.0e+00)	0.56( 0.0e+00)	0.36( 1.5e-14)	0.32( 5.3e-09)	0.59( 0.0e+00)	0.57( 1.6e-44)	0.39( 3.9e-05)	0.49( 0.0e+00)	0.38( 1.4e-01)	0.58( 4.1e-06)
ANKRD50	13	0.22( 2.0e-01)	0.39( 0.0e+00)	0.42( 0.0e+00)	0.33( 5.4e-08)	0.34( 4.5e-01)	0.46( 0.0e+00)	0.68( 1.2e-04)	0.31( 3.5e-04)	0.26( 2.6e-03)	0.45( 0.0e+00)	0.44( 2.5e-03)	0.57( 0.0e+00)	0.52( 0.0e+00)	0.05( 7.4e-01)	0.2( 1.3e-05)	0.39( 3.8e-14)	0.24( 1.5e-07)	0.16( 1.1e-03)	0.27( 4.2e-02)	0.29( 9.3e-07)	0.42( 6.2e-07)	0.54( 0.0e+00)	0.44( 0.0e+00)	0.58( 0.0e+00)	0.63( 0.0e+00)	0.47( 1.5e-25)	0.35( 4.9e-10)	0.34( 5.0e-05)	0.48( 1.0e-29)	0.7( 0.0e+00)	0.56( 0.0e+00)	0.25( 3.7e-01)	0.59( 2.8e-06)
FAM20B	13	0.36( 2.4e-02)	0.29( 1.4e-08)	0.4( 0.0e+00)	0.21( 7.6e-04)	0.2( 6.9e-01)	0.52( 0.0e+00)	0.1( 6.5e-01)	0.36( 3.0e-05)	0.11( 2.7e-01)	0.27( 6.1e-09)	0.55( 5.8e-05)	0.52( 0.0e+00)	0.63( 0.0e+00)	0.27( 1.2e-02)	0.06( 2.2e-01)	0.3( 1.9e-08)	0.34( 3.9e-14)	0.56( 0.0e+00)	0.35( 5.7e-03)	0.19( 2.2e-03)	0.35( 5.2e-05)	0.29( 3.1e-04)	0.51( 0.0e+00)	0.57( 0.0e+00)	0.45( 0.0e+00)	0.52( 1.3e-30)	0.15( 1.4e-02)	0.62( 0.0e+00)	0.61( 2.2e-52)	0.68( 0.0e+00)	0.33( 7.6e-15)	0.18( 5.5e-01)	0.53( 1.6e-05)
SBNO1	13	-0.05( 8.4e-01)	0.49( 0.0e+00)	0.53( 0.0e+00)	0.34( 1.7e-08)	0.19( 7.2e-01)	0.42( 0.0e+00)	0.27( 1.5e-01)	0.14( 1.4e-01)	0.34( 4.5e-05)	0.42( 0.0e+00)	0.44( 2.5e-03)	0.41( 0.0e+00)	0.37( 5.5e-10)	0.17( 1.5e-01)	0.01( 9.1e-01)	0.5( 0.0e+00)	0.37( 0.0e+00)	0.37( 2.6e-16)	0.51( 3.2e-05)	0.18( 4.2e-03)	0.36( 2.9e-05)	0.24( 3.4e-03)	0.49( 0.0e+00)	0.55( 0.0e+00)	0.47( 0.0e+00)	0.46( 2.3e-24)	0.26( 4.0e-06)	0.64( 0.0e+00)	0.49( 1.4e-31)	0.48( 1.3e-07)	0.57( 0.0e+00)	0.24( 3.9e-01)	0.48( 8.4e-05)
SPTY2D1	13	0.29( 7.5e-02)	0.37( 7.0e-14)	0.49( 0.0e+00)	0.22( 3.8e-04)	0.43( 2.8e-01)	0.5( 0.0e+00)	0.46( 1.0e-02)	-0.08( 4.6e-01)	-0.03( 7.9e-01)	0.34( 1.5e-13)	0.29( 6.3e-02)	0.44( 0.0e+00)	0.52( 0.0e+00)	0.24( 2.8e-02)	0.27( 2.5e-09)	0.49( 0.0e+00)	0.25( 5.7e-08)	0.15( 2.3e-03)	0.28( 3.9e-02)	0.08( 2.7e-01)	0.43( 4.3e-07)	0.4( 3.8e-07)	0.47( 0.0e+00)	0.63( 0.0e+00)	0.23( 4.1e-04)	0.5( 2.1e-28)	0.34( 9.6e-10)	0.53( 0.0e+00)	0.62( 2.9e-53)	0.67( 0.0e+00)	0.48( 0.0e+00)	0.11( 7.3e-01)	0.49( 5.8e-05)
WNK1	13	0.19( 3.0e-01)	0.51( 0.0e+00)	0.54( 0.0e+00)	0.32( 1.7e-07)	0.26( 5.8e-01)	0.48( 0.0e+00)	0.42( 2.0e-02)	0.34( 8.7e-05)	0.49( 9.6e-10)	0.4( 0.0e+00)	0.65( 7.4e-07)	0.5( 0.0e+00)	0.38( 2.7e-10)	0.05( 7.0e-01)	0.43( 0.0e+00)	0.4( 5.1e-15)	0.29( 1.4e-10)	0.19( 5.9e-05)	0.51( 2.3e-05)	0.22( 3.4e-04)	0.37( 1.2e-05)	0.42( 5.8e-08)	0.52( 0.0e+00)	0.56( 0.0e+00)	0.46( 0.0e+00)	0.26( 5.0e-08)	0.21( 3.5e-04)	0.48( 3.7e-09)	0.6( 1.9e-49)	0.52( 6.2e-09)	0.41( 0.0e+00)	0.31( 2.3e-01)	0.42( 6.5e-04)
ZBTB11	13	0.3( 6.4e-02)	0.39( 1.8e-15)	0.52( 0.0e+00)	0.37( 8.7e-10)	0.22( 6.6e-01)	0.53( 0.0e+00)	0.39( 3.2e-02)	0.34( 6.3e-05)	0.32( 1.7e-04)	0.38( 0.0e+00)	0.34( 2.9e-02)	0.45( 0.0e+00)	0.49( 0.0e+00)	0.22( 4.1e-02)	0.2( 6.8e-06)	0.48( 0.0e+00)	0.19( 8.5e-05)	0.18( 2.2e-04)	0.42( 8.8e-04)	0.19( 2.1e-03)	0.33( 9.1e-05)	0.5( 0.0e+00)	0.53( 0.0e+00)	0.69( 0.0e+00)	0.57( 0.0e+00)	0.44( 7.8e-22)	0.36( 4.9e-11)	0.63( 0.0e+00)	0.64( 6.8e-59)	0.51( 1.7e-08)	0.44( 0.0e+00)	0.35( 1.7e-01)	0.47( 1.3e-04)
MAP4K3	13	0.15( 4.4e-01)	0.04( 4.8e-01)	0.49( 0.0e+00)	0.1( 1.3e-01)	0.23( 6.5e-01)	0.33( 1.2e-12)	0.43( 1.7e-02)	-0.17( 6.7e-02)	0.56( 0.0e+00)	0.38( 0.0e+00)	0.6( 8.9e-06)	0.46( 0.0e+00)	0.52( 0.0e+00)	0.47( 1.2e-06)	0.44( 0.0e+00)	0.47( 0.0e+00)	0.13( 9.0e-03)	0.18( 2.6e-04)	0.41( 1.1e-03)	0.04( 6.3e-01)	0.32( 2.0e-04)	0.25( 2.9e-03)	0.4( 0.0e+00)	0.51( 0.0e+00)	0.46( 0.0e+00)	0.44( 7.8e-22)	0.3( 6.4e-08)	0.58( 0.0e+00)	0.55( 4.6e-40)	0.86( 0.0e+00)	0.44( 0.0e+00)	0.33( 2.1e-01)	0.49( 6.5e-05)
CASP8AP2	13	0.32( 5.2e-02)	0.43( 0.0e+00)	0.47( 0.0e+00)	0.24( 9.9e-05)	0.19( 7.1e-01)	0.52( 0.0e+00)	0.32( 8.3e-02)	0.04( 7.0e-01)	0.34( 5.6e-05)	0.28( 3.0e-09)	0.64( 1.6e-06)	0.52( 0.0e+00)	0.65( 0.0e+00)	0.12( 3.4e-01)	0.28( 1.8e-10)	0.42( 0.0e+00)	0.15( 1.5e-03)	0.15( 2.3e-03)	0.33( 1.2e-02)	0.26( 8.3e-06)	0.16( 9.5e-02)	0.46( 1.7e-09)	0.43( 0.0e+00)	0.65( 0.0e+00)	0.67( 0.0e+00)	0.37( 2.2e-15)	0.21( 2.5e-04)	0.7( 0.0e+00)	0.63( 2.0e-55)	0.49( 1.1e-07)	0.49( 0.0e+00)	0.38( 1.3e-01)	0.51( 3.5e-05)
SMG1	13	0.16( 4.0e-01)	0.43( 0.0e+00)	0.54( 0.0e+00)	0.2( 1.4e-03)	0.26( 5.8e-01)	0.46( 0.0e+00)	0.38( 3.8e-02)	0.02( 8.6e-01)	0.46( 2.1e-08)	0.33( 5.5e-13)	0.58( 1.6e-05)	0.34( 1.4e-14)	0.38( 1.2e-10)	0.16( 1.6e-01)	0.43( 0.0e+00)	0.45( 0.0e+00)	0.29( 2.1e-10)	0.1( 4.4e-02)	0.6( 1.1e-07)	0.27( 6.9e-06)	0.24( 7.8e-03)	0.41( 1.6e-07)	0.52( 0.0e+00)	0.7( 0.0e+00)	0.54( 0.0e+00)	0.42( 5.5e-20)	0.32( 6.0e-09)	0.69( 0.0e+00)	0.52( 4.9e-36)	0.61( 0.0e+00)	0.45( 0.0e+00)	0.22( 4.2e-01)	0.56( 6.2e-06)
STAM2	13	0.42( 9.2e-03)	0.35( 5.2e-12)	0.5( 0.0e+00)	0.18( 5.8e-03)	0.37( 4.0e-01)	0.44( 0.0e+00)	0.55( 1.8e-03)	-0.06( 5.8e-01)	0.37( 7.9e-06)	0.24( 3.0e-07)	0.67( 0.0e+00)	0.35( 8.7e-16)	0.48( 0.0e+00)	0.18( 1.1e-01)	0.44( 0.0e+00)	0.54( 0.0e+00)	0.26( 2.2e-08)	-0.06( 2.6e-01)	0.47( 1.4e-04)	0.16( 1.1e-02)	0.3( 4.1e-04)	0.32( 4.6e-05)	0.47( 0.0e+00)	0.47( 1.8e-09)	0.51( 0.0e+00)	0.39( 5.0e-17)	0.31( 4.5e-08)	0.71( 0.0e+00)	0.54( 1.7e-38)	0.82( 0.0e+00)	0.41( 0.0e+00)	0.32( 2.3e-01)	0.46( 1.8e-04)
PRPF4B	13	0.43( 6.0e-03)	0.27( 1.2e-07)	0.47( 0.0e+00)	0.15( 2.4e-02)	0.22( 6.6e-01)	0.38( 2.7e-17)	0.2( 3.3e-01)	-0.09( 3.5e-01)	0.46( 9.4e-09)	0.28( 1.1e-09)	0.67( 1.1e-07)	0.38( 0.0e+00)	0.56( 0.0e+00)	0.16( 1.6e-01)	0.23( 2.7e-07)	0.48( 0.0e+00)	0.25( 3.4e-08)	0.08( 1.4e-01)	0.54( 9.3e-06)	0.22( 3.3e-04)	0.13( 1.7e-01)	0.49( 0.0e+00)	0.49( 0.0e+00)	0.6( 0.0e+00)	0.45( 0.0e+00)	0.39( 4.4e-17)	0.2( 5.2e-04)	0.67( 0.0e+00)	0.52( 6.2e-35)	0.39( 3.3e-05)	0.4( 0.0e+00)	0.29( 2.8e-01)	0.54( 1.1e-05)
MKLN1	13	0.11( 6.0e-01)	0.51( 0.0e+00)	0.58( 0.0e+00)	0.18( 5.2e-03)	0.31( 5.0e-01)	0.4( 0.0e+00)	0.37( 4.4e-02)	-0.16( 8.1e-02)	0.4( 1.2e-06)	0.41( 0.0e+00)	0.56( 4.9e-05)	0.44( 0.0e+00)	0.44( 0.0e+00)	0.12( 3.5e-01)	0.48( 0.0e+00)	0.46( 0.0e+00)	0.29( 1.4e-10)	0.25( 1.6e-07)	0.46( 2.1e-04)	0.17( 5.7e-03)	0.32( 2.0e-04)	0.52( 0.0e+00)	0.48( 0.0e+00)	0.63( 0.0e+00)	0.45( 0.0e+00)	0.42( 5.4e-20)	0.25( 1.1e-05)	0.62( 0.0e+00)	0.62( 7.2e-53)	0.51( 1.4e-08)	0.45( 0.0e+00)	0.15( 6.2e-01)	0.61( 7.2e-07)
KIAA2026	13	0.12( 5.6e-01)	0.33( 1.1e-10)	0.52( 0.0e+00)	0.26( 3.0e-05)	0.09( 8.9e-01)	0.39( 0.0e+00)	0.5( 5.0e-03)	-0.01( 9.3e-01)	0.34( 6.0e-05)	0.22( 4.1e-06)	0.26( 1.1e-01)	0.47( 0.0e+00)	0.6( 0.0e+00)	0.1( 4.5e-01)	0.4( 0.0e+00)	0.43( 0.0e+00)	0.24( 1.2e-07)	0.21( 1.6e-05)	0.44( 4.4e-04)	0.29( 1.0e-06)	0.2( 2.5e-02)	0.47( 4.4e-10)	0.45( 0.0e+00)	0.6( 0.0e+00)	0.49( 0.0e+00)	0.35( 1.0e-13)	0.19( 1.3e-03)	0.64( 0.0e+00)	0.59( 8.2e-48)	0.64( 0.0e+00)	0.46( 0.0e+00)	0.43( 8.6e-02)	0.49( 5.7e-05)
KIF5B	13	0.22( 2.1e-01)	0.3( 2.8e-09)	0.51( 0.0e+00)	0.24( 1.1e-04)	0.28( 5.6e-01)	0.31( 5.4e-11)	0.41( 2.4e-02)	-0.18( 5.1e-02)	0.24( 5.9e-03)	0.4( 0.0e+00)	0.76( 0.0e+00)	0.5( 0.0e+00)	0.46( 0.0e+00)	-0.02( 8.7e-01)	0.23( 4.4e-07)	0.52( 0.0e+00)	0.42( 0.0e+00)	0.07( 1.7e-01)	0.35( 6.2e-03)	0.3( 2.7e-07)	0.34( 7.1e-05)	0.44( 6.5e-09)	0.39( 0.0e+00)	0.62( 0.0e+00)	0.57( 0.0e+00)	0.48( 1.1e-26)	0.21( 3.9e-04)	0.59( 0.0e+00)	0.66( 1.6e-62)	0.47( 2.1e-07)	0.53( 0.0e+00)	0.26( 3.4e-01)	0.5( 4.8e-05)
ZSCAN29	13	0.18( 3.1e-01)	0.38( 6.6e-14)	0.51( 0.0e+00)	0.25( 5.7e-05)	0.17( 7.5e-01)	0.42( 0.0e+00)	0.29( 1.3e-01)	-0.03( 7.6e-01)	0.56( 0.0e+00)	0.38( 0.0e+00)	0.52( 1.9e-04)	0.33( 1.9e-14)	0.54( 0.0e+00)	0.14( 2.2e-01)	0.31( 1.6e-12)	0.47( 0.0e+00)	0.47( 0.0e+00)	0.32( 1.1e-11)	0.62( 0.0e+00)	0.19( 2.5e-03)	0.21( 1.7e-02)	0.5( 0.0e+00)	0.49( 0.0e+00)	0.69( 0.0e+00)	0.56( 0.0e+00)	0.36( 7.5e-15)	0.22( 1.6e-04)	0.62( 0.0e+00)	0.4( 3.0e-20)	0.44( 2.6e-06)	0.4( 0.0e+00)	0.32( 2.3e-01)	0.48( 1.0e-04)
ELF2	13	0.01( 9.8e-01)	0.24( 6.0e-06)	0.53( 0.0e+00)	0.25( 5.1e-05)	0.22( 6.6e-01)	0.46( 0.0e+00)	0.42( 1.9e-02)	-0.02( 8.5e-01)	0.28( 1.0e-03)	0.21( 1.2e-05)	0.32( 4.1e-02)	0.54( 0.0e+00)	0.64( 0.0e+00)	0.3( 4.3e-03)	0.32( 3.6e-13)	0.45( 0.0e+00)	0.23( 7.4e-07)	0.08( 1.0e-01)	0.64( 0.0e+00)	0.33( 2.0e-08)	0.3( 4.2e-04)	0.44( 1.3e-08)	0.52( 0.0e+00)	0.48( 1.0e-09)	0.6( 0.0e+00)	0.38( 1.0e-16)	0.21( 2.2e-04)	0.58( 0.0e+00)	0.42( 3.0e-22)	0.51( 2.2e-08)	0.46( 0.0e+00)	0.33( 2.1e-01)	0.58( 3.2e-06)
ITGAV	13	0.43( 7.2e-03)	0.33( 8.8e-11)	0.48( 0.0e+00)	0.39( 1.8e-10)	0.5( 2.0e-01)	0.5( 0.0e+00)	0.58( 1.0e-03)	0.22( 1.7e-02)	0.12( 1.9e-01)	0.26( 2.1e-08)	0.53( 1.2e-04)	0.37( 0.0e+00)	0.34( 1.5e-08)	0.47( 1.2e-06)	0.39( 0.0e+00)	0.48( 0.0e+00)	0.05( 3.3e-01)	0.1( 5.6e-02)	0.02( 9.2e-01)	0.14( 2.8e-02)	0.36( 2.6e-05)	0.54( 0.0e+00)	0.49( 0.0e+00)	0.5( 1.8e-12)	0.45( 0.0e+00)	0.45( 8.0e-23)	0.4( 3.1e-13)	0.17( 6.4e-02)	0.66( 4.2e-63)	0.76( 0.0e+00)	0.54( 0.0e+00)	0.15( 6.4e-01)	0.51( 3.6e-05)
KAT6A	13	0.32( 5.0e-02)	0.38( 2.0e-14)	0.52( 0.0e+00)	0.26( 4.5e-05)	0.45( 2.6e-01)	0.43( 0.0e+00)	0.38( 3.7e-02)	0.03( 7.6e-01)	0.47( 6.3e-09)	0.33( 3.9e-13)	0.39( 8.2e-03)	0.43( 0.0e+00)	0.57( 0.0e+00)	0.19( 9.1e-02)	0.45( 0.0e+00)	0.41( 0.0e+00)	0.35( 1.6e-14)	0.12( 1.8e-02)	0.5( 3.8e-05)	0.22( 3.2e-04)	0.36( 2.3e-05)	0.62( 0.0e+00)	0.52( 0.0e+00)	0.52( 0.0e+00)	0.56( 0.0e+00)	0.44( 3.7e-22)	0.24( 2.0e-05)	0.77( 0.0e+00)	0.68( 7.7e-68)	0.59( 0.0e+00)	0.37( 0.0e+00)	0.28( 3.0e-01)	0.6( 1.9e-06)
PDS5B	13	0.37( 2.2e-02)	0.37( 1.4e-13)	0.51( 0.0e+00)	0.12( 8.7e-02)	0.21( 6.8e-01)	0.35( 3.2e-14)	0.26( 1.7e-01)	-0.16( 8.1e-02)	0.3( 3.5e-04)	0.2( 1.8e-05)	0.44( 2.3e-03)	0.55( 0.0e+00)	0.58( 0.0e+00)	0.14( 2.3e-01)	0.16( 6.5e-04)	0.46( 0.0e+00)	0.33( 1.9e-13)	-0.03( 5.8e-01)	0.56( 3.5e-06)	0.06( 4.5e-01)	0.31( 3.4e-04)	0.5( 0.0e+00)	0.39( 0.0e+00)	0.51( 0.0e+00)	0.51( 0.0e+00)	0.48( 1.4e-26)	0.11( 8.5e-02)	0.76( 0.0e+00)	0.57( 4.7e-43)	0.26( 6.8e-03)	0.5( 0.0e+00)	0.13( 6.9e-01)	0.56( 6.9e-06)
LATS1	13	0.31( 5.6e-02)	0.42( 0.0e+00)	0.55( 0.0e+00)	0.24( 1.5e-04)	0.1( 8.7e-01)	0.52( 0.0e+00)	0.49( 5.6e-03)	0.22( 1.4e-02)	0.34( 6.9e-05)	0.3( 1.0e-10)	0.63( 2.4e-06)	0.55( 0.0e+00)	0.6( 0.0e+00)	0.2( 7.2e-02)	0.33( 5.5e-14)	0.42( 0.0e+00)	0.29( 4.1e-10)	0.13( 1.1e-02)	0.31( 2.1e-02)	0.15( 1.4e-02)	0.21( 1.7e-02)	0.4( 2.3e-07)	0.53( 0.0e+00)	0.62( 0.0e+00)	0.52( 0.0e+00)	0.39( 1.2e-17)	0.37( 1.1e-11)	0.33( 1.3e-04)	0.65( 1.9e-60)	0.72( 0.0e+00)	0.53( 0.0e+00)	0.38( 1.3e-01)	0.55( 7.9e-06)
TRAPPC11	13	0.09( 6.8e-01)	0.37( 7.2e-14)	0.52( 0.0e+00)	0.27( 1.0e-05)	0.22( 6.6e-01)	0.5( 0.0e+00)	0.47( 8.5e-03)	0.19( 3.5e-02)	0.46( 1.4e-08)	0.35( 1.4e-14)	0.47( 1.0e-03)	0.42( 0.0e+00)	0.42( 3.5e-13)	0.01( 9.4e-01)	0.27( 1.3e-09)	0.42( 0.0e+00)	0.34( 2.6e-14)	0.03( 5.9e-01)	0.57( 2.2e-06)	0.17( 6.1e-03)	0.41( 1.6e-06)	0.41( 1.3e-07)	0.59( 0.0e+00)	0.5( 0.0e+00)	0.5( 0.0e+00)	0.41( 1.8e-19)	0.34( 6.4e-10)	0.72( 0.0e+00)	0.42( 4.2e-22)	0.53( 3.1e-09)	0.55( 0.0e+00)	0.25( 3.7e-01)	0.53( 1.6e-05)
GPATCH2L	13	0.06( 7.9e-01)	0.43( 0.0e+00)	0.55( 0.0e+00)	0.28( 6.4e-06)	0.2( 6.9e-01)	0.41( 0.0e+00)	0.5( 4.7e-03)	0.02( 8.9e-01)	0.39( 2.4e-06)	0.3( 4.0e-11)	0.19( 2.8e-01)	0.47( 0.0e+00)	0.48( 0.0e+00)	0.2( 6.5e-02)	0.32( 2.1e-13)	0.5( 0.0e+00)	0.15( 1.3e-03)	0.1( 3.8e-02)	0.4( 1.3e-03)	0.03( 7.5e-01)	0.22( 1.2e-02)	0.51( 0.0e+00)	0.45( 0.0e+00)	0.63( 0.0e+00)	0.5( 0.0e+00)	0.43( 3.1e-21)	0.27( 2.3e-06)	0.67( 0.0e+00)	0.46( 4.5e-27)	0.68( 0.0e+00)	0.52( 0.0e+00)	0.21( 4.7e-01)	0.6( 1.9e-06)
MEX3C	13	0.41( 1.0e-02)	0.45( 0.0e+00)	0.46( 0.0e+00)	0.28( 7.7e-06)	0.41( 3.3e-01)	0.55( 0.0e+00)	0.29( 1.3e-01)	0.27( 2.0e-03)	0.33( 1.2e-04)	0.21( 8.9e-06)	0.37( 1.4e-02)	0.56( 0.0e+00)	0.62( 0.0e+00)	0.29( 6.1e-03)	0.48( 0.0e+00)	0.48( 0.0e+00)	0.26( 3.0e-08)	0.2( 2.5e-05)	0.31( 1.9e-02)	0.21( 7.5e-04)	0.26( 3.1e-03)	0.41( 1.3e-07)	0.5( 0.0e+00)	0.49( 1.8e-10)	0.4( 1.3e-10)	0.47( 7.3e-25)	0.05( 4.8e-01)	0.61( 0.0e+00)	0.58( 1.9e-46)	0.4( 1.6e-05)	0.55( 0.0e+00)	0.24( 3.8e-01)	0.49( 7.1e-05)
TRIM33	13	0.19( 3.0e-01)	0.26( 3.1e-07)	0.51( 0.0e+00)	0.26( 3.4e-05)	0.07( 9.2e-01)	0.52( 0.0e+00)	0.4( 2.8e-02)	-0.09( 3.5e-01)	0.5( 6.6e-11)	0.37( 1.8e-17)	0.69( 0.0e+00)	0.4( 0.0e+00)	0.56( 0.0e+00)	0.25( 2.3e-02)	0.43( 0.0e+00)	0.43( 0.0e+00)	0.29( 2.2e-10)	0.19( 7.7e-05)	0.39( 2.1e-03)	0.34( 3.9e-09)	0.21( 1.8e-02)	0.4( 3.2e-07)	0.51( 0.0e+00)	0.69( 0.0e+00)	0.5( 0.0e+00)	0.42( 5.2e-20)	0.25( 1.6e-05)	0.52( 0.0e+00)	0.54( 6.3e-39)	0.54( 7.6e-10)	0.47( 0.0e+00)	0.38( 1.4e-01)	0.45( 2.4e-04)
KANSL1L	13	0.22( 1.9e-01)	0.25( 1.2e-06)	0.28( 2.1e-20)	-0.04( 6.3e-01)	0.43( 2.9e-01)	0.48( 0.0e+00)	0.29( 1.2e-01)	-0.28( 1.4e-03)	0.54( 0.0e+00)	0.07( 1.7e-01)	0.59( 1.4e-05)	0.01( 9.2e-01)	0.3( 1.2e-06)	0.26( 1.6e-02)	0.34( 1.1e-14)	0.46( 0.0e+00)	0.2( 2.1e-05)	-0.07( 2.1e-01)	0.53( 1.1e-05)	0.34( 5.3e-09)	0.18( 5.1e-02)	0.44( 9.6e-09)	0.44( 0.0e+00)	0.61( 0.0e+00)	0.62( 0.0e+00)	0.49( 7.2e-28)	0.22( 1.8e-04)	0.6( 0.0e+00)	0.6( 6.4e-50)	0.7( 0.0e+00)	0.45( 0.0e+00)	0.33( 2.1e-01)	0.6( 1.5e-06)
CRYBG3	13	0.2( 2.5e-01)	0.39( 7.9e-16)	0.35( 0.0e+00)	0.37( 1.2e-09)	0.54( 1.3e-01)	0.57( 0.0e+00)	0.47( 8.8e-03)	0.18( 5.1e-02)	0.34( 4.6e-05)	0.4( 0.0e+00)	0.24( 1.4e-01)	0.62( 0.0e+00)	0.54( 0.0e+00)	0.16( 1.5e-01)	0.44( 0.0e+00)	0.33( 3.1e-10)	0.3( 6.2e-11)	0.05( 3.8e-01)	0.54( 7.6e-06)	0.14( 3.0e-02)	0.3( 5.6e-04)	0.56( 0.0e+00)	0.45( 0.0e+00)	0.65( 0.0e+00)	0.58( 0.0e+00)	0.49( 3.6e-27)	0.32( 8.6e-09)	0.45( 3.8e-08)	0.54( 2.0e-39)	0.73( 0.0e+00)	0.34( 2.4e-15)	0.3( 2.5e-01)	0.41( 1.1e-03)
SETX	13	0.29( 7.9e-02)	0.28( 6.5e-08)	0.48( 0.0e+00)	0.17( 1.0e-02)	0.21( 6.7e-01)	0.54( 0.0e+00)	0.42( 1.9e-02)	0.01( 9.3e-01)	0.35( 2.4e-05)	0.25( 5.7e-08)	0.26( 1.2e-01)	0.4( 0.0e+00)	0.47( 0.0e+00)	0.06( 6.4e-01)	0.52( 0.0e+00)	0.41( 0.0e+00)	0.29( 1.7e-10)	0.27( 1.4e-08)	0.47( 1.3e-04)	0.17( 8.1e-03)	0.27( 1.9e-03)	0.6( 0.0e+00)	0.47( 0.0e+00)	0.69( 0.0e+00)	0.31( 2.0e-06)	0.32( 7.2e-12)	0.32( 1.0e-08)	0.56( 0.0e+00)	0.54( 3.0e-38)	0.7( 0.0e+00)	0.47( 0.0e+00)	0.29( 2.8e-01)	0.53( 1.4e-05)
WDR47	13	0.29( 8.1e-02)	0.46( 0.0e+00)	0.52( 0.0e+00)	0.42( 1.4e-12)	0.25( 6.0e-01)	0.48( 0.0e+00)	0.43( 1.7e-02)	0.47( 1.7e-08)	0.33( 1.0e-04)	0.35( 5.3e-15)	0.73( 0.0e+00)	0.37( 0.0e+00)	0.42( 1.5e-12)	0.15( 1.9e-01)	0.2( 1.4e-05)	0.49( 0.0e+00)	0.14( 3.4e-03)	0.05( 3.6e-01)	0.36( 5.0e-03)	0.18( 4.7e-03)	0.27( 1.7e-03)	0.49( 0.0e+00)	0.5( 0.0e+00)	0.55( 0.0e+00)	0.45( 0.0e+00)	0.49( 9.2e-28)	0.35( 2.7e-10)	0.67( 0.0e+00)	0.51( 2.0e-33)	0.74( 0.0e+00)	0.36( 3.6e-17)	0.17( 5.8e-01)	0.42( 6.4e-04)
WRN	13	0.3( 7.1e-02)	0.46( 0.0e+00)	0.47( 0.0e+00)	0.23( 3.0e-04)	0.22( 6.5e-01)	0.42( 0.0e+00)	0.39( 3.4e-02)	0.02( 8.4e-01)	0.34( 5.7e-05)	0.29( 2.7e-10)	0.32( 3.8e-02)	0.57( 0.0e+00)	0.61( 0.0e+00)	0.27( 1.2e-02)	0.34( 3.9e-15)	0.42( 0.0e+00)	0.41( 0.0e+00)	0.18( 1.4e-04)	0.46( 1.8e-04)	0.17( 5.4e-03)	0.27( 1.7e-03)	0.39( 7.8e-07)	0.46( 0.0e+00)	0.48( 4.6e-10)	0.49( 0.0e+00)	0.45( 8.3e-23)	0.41( 6.4e-14)	0.6( 0.0e+00)	0.62( 2.3e-54)	0.45( 8.3e-07)	0.46( 0.0e+00)	0.1( 7.8e-01)	0.61( 7.0e-07)
WAC	13	0.33( 4.3e-02)	0.23( 1.1e-05)	0.45( 0.0e+00)	0.28( 7.0e-06)	0.37( 4.0e-01)	0.51( 0.0e+00)	0.38( 3.7e-02)	-0.12( 2.1e-01)	0.24( 5.3e-03)	0.21( 7.4e-06)	0.74( 0.0e+00)	0.35( 4.0e-16)	0.58( 0.0e+00)	0.26( 1.7e-02)	0.17( 3.1e-04)	0.54( 0.0e+00)	0.33( 1.6e-13)	0.09( 6.2e-02)	0.43( 5.2e-04)	0.28( 2.2e-06)	0.21( 1.7e-02)	0.56( 0.0e+00)	0.53( 0.0e+00)	0.61( 0.0e+00)	0.45( 0.0e+00)	0.43( 8.0e-21)	0.25( 1.7e-05)	0.63( 0.0e+00)	0.63( 2.9e-55)	0.58( 0.0e+00)	0.54( 0.0e+00)	0.31( 2.4e-01)	0.59( 2.4e-06)
NAB1	13	0.38( 1.7e-02)	0.53( 0.0e+00)	0.43( 0.0e+00)	0.4( 3.4e-11)	0.49( 2.1e-01)	0.58( 0.0e+00)	0.38( 3.5e-02)	0.41( 1.1e-06)	0.28( 1.1e-03)	0.47( 0.0e+00)	0.11( 5.8e-01)	0.41( 0.0e+00)	0.52( 0.0e+00)	0.27( 1.1e-02)	0.42( 0.0e+00)	0.49( 0.0e+00)	0.21( 5.3e-06)	0.23( 2.2e-06)	0.4( 1.6e-03)	0.29( 6.9e-07)	0.35( 3.7e-05)	0.31( 1.2e-04)	0.42( 0.0e+00)	0.61( 0.0e+00)	0.54( 0.0e+00)	0.47( 2.5e-25)	0.53( 2.9e-24)	0.37( 8.2e-06)	0.53( 1.9e-36)	0.78( 0.0e+00)	0.48( 0.0e+00)	0.41( 1.1e-01)	0.5( 4.9e-05)
ZMYND11	13	0.27( 1.1e-01)	0.13( 1.4e-02)	0.52( 0.0e+00)	0.15( 2.2e-02)	0.35( 4.3e-01)	0.39( 0.0e+00)	0.53( 2.5e-03)	-0.17( 6.7e-02)	0.53( 0.0e+00)	0.19( 5.2e-05)	0.55( 7.0e-05)	0.45( 0.0e+00)	0.5( 0.0e+00)	0.21( 6.0e-02)	0.37( 0.0e+00)	0.52( 0.0e+00)	0.31( 2.1e-11)	-0.02( 7.5e-01)	0.52( 2.0e-05)	0.23( 1.8e-04)	0.2( 2.9e-02)	0.47( 3.9e-10)	0.43( 0.0e+00)	0.63( 0.0e+00)	0.44( 0.0e+00)	0.42( 3.0e-20)	0.22( 1.7e-04)	0.5( 2.5e-10)	0.36( 1.0e-16)	0.83( 0.0e+00)	0.55( 0.0e+00)	0.1( 7.6e-01)	0.57( 4.5e-06)
NR2C2	13	0.31( 5.4e-02)	0.22( 1.9e-05)	0.6( 0.0e+00)	0.22( 4.0e-04)	0.47( 2.2e-01)	0.43( 0.0e+00)	0.44( 1.5e-02)	-0.21( 2.2e-02)	0.5( 1.1e-10)	0.28( 1.1e-09)	0.23( 1.8e-01)	0.49( 0.0e+00)	0.41( 2.3e-12)	0.18( 1.1e-01)	0.44( 0.0e+00)	0.48( 0.0e+00)	0.26( 2.1e-08)	0.09( 7.7e-02)	0.56( 3.1e-06)	0.25( 2.0e-05)	0.18( 4.8e-02)	0.39( 5.9e-07)	0.52( 0.0e+00)	0.63( 0.0e+00)	0.67( 0.0e+00)	0.45( 1.1e-22)	0.28( 4.1e-07)	0.62( 0.0e+00)	0.49( 2.1e-31)	0.59( 0.0e+00)	0.46( 0.0e+00)	0.39( 1.3e-01)	0.56( 6.5e-06)
TSTD2	13	0.02( 9.3e-01)	0.38( 1.9e-14)	0.52( 0.0e+00)	0.24( 1.4e-04)	0.32( 4.7e-01)	0.22( 2.8e-06)	0.52( 3.2e-03)	-0.1( 3.1e-01)	0.26( 2.9e-03)	0.22( 4.9e-06)	0.25( 1.3e-01)	0.45( 0.0e+00)	0.5( 0.0e+00)	0.18( 1.0e-01)	0.37( 0.0e+00)	0.38( 2.6e-13)	0.26( 9.1e-09)	0.22( 5.4e-06)	0.52( 1.5e-05)	0.06( 4.2e-01)	0.25( 4.1e-03)	0.53( 0.0e+00)	0.51( 0.0e+00)	0.37( 7.0e-06)	0.58( 0.0e+00)	0.3( 1.7e-10)	0.16( 6.5e-03)	0.69( 0.0e+00)	0.54( 4.6e-39)	0.65( 0.0e+00)	0.5( 0.0e+00)	0.31( 2.3e-01)	0.62( 2.9e-07)
NEDD1	13	0.26( 1.2e-01)	0.5( 0.0e+00)	0.51( 0.0e+00)	0.32( 2.4e-07)	0.19( 7.1e-01)	0.47( 0.0e+00)	0.4( 2.7e-02)	0.28( 1.7e-03)	0.41( 8.2e-07)	0.19( 9.8e-05)	0.66( 3.0e-07)	0.45( 0.0e+00)	0.42( 1.1e-12)	0.09( 4.7e-01)	0.46( 0.0e+00)	0.48( 0.0e+00)	0.24( 1.9e-07)	0.09( 6.3e-02)	0.39( 2.1e-03)	0.07( 2.9e-01)	0.28( 1.1e-03)	0.39( 4.2e-07)	0.5( 0.0e+00)	0.62( 0.0e+00)	0.53( 0.0e+00)	0.41( 1.2e-18)	0.26( 5.3e-06)	0.74( 0.0e+00)	0.54( 1.4e-38)	0.39( 3.4e-05)	0.55( 0.0e+00)	0.2( 4.9e-01)	0.52( 2.7e-05)
YTHDC1	13	0.06( 7.8e-01)	0.19( 4.7e-04)	0.44( 0.0e+00)	0.27( 2.0e-05)	0( 1.0e+00)	0.47( 0.0e+00)	0.35( 5.4e-02)	0.11( 2.6e-01)	0.55( 0.0e+00)	0.21( 6.8e-06)	0.5( 3.8e-04)	0.27( 6.3e-10)	0.46( 0.0e+00)	0.26( 1.6e-02)	0.2( 1.2e-05)	0.5( 0.0e+00)	0.38( 0.0e+00)	0.15( 2.7e-03)	0.62( 0.0e+00)	0.37( 5.0e-11)	0.17( 7.6e-02)	0.53( 0.0e+00)	0.43( 0.0e+00)	0.66( 0.0e+00)	0.49( 0.0e+00)	0.37( 9.3e-16)	0.22( 1.7e-04)	0.57( 0.0e+00)	0.38( 3.7e-18)	0.61( 0.0e+00)	0.47( 0.0e+00)	0.39( 1.2e-01)	0.58( 3.5e-06)
RC3H2	13	0.27( 1.0e-01)	0.41( 0.0e+00)	0.47( 0.0e+00)	0.36( 3.8e-09)	0.19( 7.2e-01)	0.49( 0.0e+00)	0.32( 8.4e-02)	0.3( 5.6e-04)	0.29( 6.1e-04)	0.27( 8.6e-09)	0.45( 1.7e-03)	0.49( 0.0e+00)	0.53( 0.0e+00)	0.13( 2.9e-01)	0.25( 3.9e-08)	0.39( 3.2e-14)	0.27( 5.3e-09)	0.37( 0.0e+00)	0.19( 1.8e-01)	0.2( 1.3e-03)	0.31( 3.1e-04)	0.58( 0.0e+00)	0.58( 0.0e+00)	0.65( 0.0e+00)	0.48( 0.0e+00)	0.41( 1.5e-19)	0.39( 6.2e-13)	0.48( 3.4e-09)	0.57( 3.0e-44)	0.44( 2.1e-06)	0.53( 0.0e+00)	0.28( 3.0e-01)	0.59( 2.0e-06)
HNRNPR	13	0.35( 3.3e-02)	0.35( 8.8e-12)	0.45( 0.0e+00)	0.2( 2.0e-03)	0.29( 5.4e-01)	0.56( 0.0e+00)	0.22( 2.7e-01)	0.11( 2.9e-01)	0.37( 9.8e-06)	0.22( 3.4e-06)	0.51( 2.3e-04)	0.49( 0.0e+00)	0.54( 0.0e+00)	0.11( 3.9e-01)	0.3( 1.1e-11)	0.47( 0.0e+00)	0.35( 7.3e-15)	0.18( 1.9e-04)	0.4( 1.5e-03)	0.19( 1.8e-03)	0.39( 4.1e-06)	0.5( 0.0e+00)	0.51( 0.0e+00)	0.66( 0.0e+00)	0.29( 7.1e-06)	0.47( 7.3e-25)	0.2( 7.0e-04)	0.37( 9.8e-06)	0.62( 4.1e-54)	0.15( 1.3e-01)	0.51( 0.0e+00)	0.18( 5.4e-01)	0.48( 9.2e-05)
SPIRE1	13	0.18( 3.1e-01)	0.38( 5.3e-14)	0.49( 0.0e+00)	0.26( 4.0e-05)	0.35( 4.3e-01)	0.36( 7.9e-15)	0.47( 8.3e-03)	0.23( 9.2e-03)	0.56( 0.0e+00)	0.27( 3.4e-09)	0.51( 2.3e-04)	0.27( 6.1e-10)	0.52( 0.0e+00)	0.3( 3.6e-03)	0.49( 0.0e+00)	0.37( 3.0e-12)	0.31( 1.9e-11)	0.13( 8.5e-03)	0.16( 2.9e-01)	0.02( 8.4e-01)	0.45( 1.2e-07)	0.51( 0.0e+00)	0.48( 0.0e+00)	0.31( 1.7e-04)	0.53( 0.0e+00)	0.37( 3.4e-15)	0.21( 2.0e-04)	0.52( 0.0e+00)	0.65( 1.2e-60)	0.54( 9.5e-10)	0.21( 1.4e-06)	0.19( 5.1e-01)	0.5( 4.5e-05)
AQR	13	-0.01( 9.7e-01)	0.51( 0.0e+00)	0.49( 0.0e+00)	0.28( 5.7e-06)	0.23( 6.4e-01)	0.49( 0.0e+00)	0.36( 4.7e-02)	0.05( 6.6e-01)	0.57( 0.0e+00)	0.43( 0.0e+00)	0.29( 6.8e-02)	0.45( 0.0e+00)	0.56( 0.0e+00)	0.11( 3.8e-01)	0.43( 0.0e+00)	0.51( 0.0e+00)	0.48( 0.0e+00)	0.22( 5.7e-06)	0.63( 0.0e+00)	0.23( 1.1e-04)	0.29( 8.3e-04)	0.42( 4.1e-08)	0.44( 0.0e+00)	0.54( 0.0e+00)	0.54( 0.0e+00)	0.35( 1.2e-13)	0.3( 1.2e-07)	0.57( 0.0e+00)	0.53( 8.6e-38)	0.43( 4.2e-06)	0.45( 0.0e+00)	0.24( 3.8e-01)	0.46( 2.1e-04)
TET2	13	0.21( 2.4e-01)	0.39( 1.6e-15)	0.56( 0.0e+00)	0.34( 3.2e-08)	0.05( 9.4e-01)	0.57( 0.0e+00)	0.41( 2.2e-02)	0.34( 8.7e-05)	0.45( 3.9e-08)	0.4( 0.0e+00)	0.08( 6.9e-01)	0.41( 0.0e+00)	0.48( 0.0e+00)	0.01( 9.4e-01)	0.46( 0.0e+00)	0.42( 0.0e+00)	0.35( 9.4e-15)	0.15( 2.9e-03)	0.45( 2.6e-04)	0.25( 2.3e-05)	0.28( 1.5e-03)	0.46( 1.1e-09)	0.52( 0.0e+00)	0.58( 0.0e+00)	0.52( 0.0e+00)	0.34( 6.9e-13)	0.36( 4.4e-11)	0.56( 0.0e+00)	0.44( 7.8e-25)	0.73( 0.0e+00)	0.53( 0.0e+00)	0.4( 1.2e-01)	0.55( 8.3e-06)
APC	13	-0.03( 8.8e-01)	0.48( 0.0e+00)	0.59( 0.0e+00)	0.38( 5.6e-10)	0.19( 7.1e-01)	0.59( 0.0e+00)	0.3( 1.1e-01)	0.18( 5.9e-02)	0.67( 0.0e+00)	0.35( 6.5e-15)	0.49( 5.3e-04)	0.38( 0.0e+00)	0.39( 1.0e-10)	0.24( 2.8e-02)	0.45( 0.0e+00)	0.44( 0.0e+00)	0.33( 5.4e-13)	0.18( 2.8e-04)	0.38( 2.6e-03)	0.23( 1.1e-04)	0.3( 5.0e-04)	0.44( 1.4e-08)	0.42( 0.0e+00)	0.57( 0.0e+00)	0.56( 0.0e+00)	0.47( 1.1e-25)	0.34( 1.0e-09)	0.72( 0.0e+00)	0.45( 3.2e-26)	0.47( 3.4e-07)	0.6( 0.0e+00)	0.34( 1.8e-01)	0.56( 6.6e-06)
CTDSPL2	13	0.23( 1.9e-01)	0.44( 0.0e+00)	0.56( 0.0e+00)	0.25( 5.0e-05)	0.32( 4.8e-01)	0.49( 0.0e+00)	0.18( 3.7e-01)	0.14( 1.5e-01)	0.34( 6.1e-05)	0.3( 1.0e-10)	0.59( 1.5e-05)	0.38( 0.0e+00)	0.57( 0.0e+00)	0.12( 3.4e-01)	0.28( 3.9e-10)	0.44( 0.0e+00)	0.25( 3.6e-08)	0.14( 5.9e-03)	0.52( 1.6e-05)	0.16( 1.0e-02)	0.3( 5.0e-04)	0.51( 0.0e+00)	0.51( 0.0e+00)	0.56( 0.0e+00)	0.61( 0.0e+00)	0.44( 1.5e-21)	0.31( 3.6e-08)	0.7( 0.0e+00)	0.56( 1.9e-41)	0.36( 1.2e-04)	0.53( 0.0e+00)	0.35( 1.7e-01)	0.5( 4.1e-05)
ZNF507	13	0.14( 4.7e-01)	0.16( 3.0e-03)	0.55( 0.0e+00)	0.19( 3.1e-03)	0.2( 7.0e-01)	0.43( 0.0e+00)	0.2( 3.3e-01)	0.09( 3.5e-01)	0.5( 0.0e+00)	0.27( 9.3e-09)	0.3( 5.3e-02)	0.41( 0.0e+00)	0.6( 0.0e+00)	0.33( 1.3e-03)	0.43( 0.0e+00)	0.41( 0.0e+00)	0.26( 1.4e-08)	0.29( 1.3e-09)	0.51( 2.5e-05)	0.09( 1.9e-01)	0.22( 1.5e-02)	0.47( 6.9e-10)	0.49( 0.0e+00)	0.6( 0.0e+00)	0.54( 0.0e+00)	0.49( 6.7e-28)	0.21( 3.0e-04)	0.67( 0.0e+00)	0.53( 1.0e-36)	0.78( 0.0e+00)	0.37( 0.0e+00)	0.41( 1.1e-01)	0.54( 1.2e-05)
PANK3	13	-0.02( 9.5e-01)	0.46( 0.0e+00)	0.53( 0.0e+00)	0.29( 3.1e-06)	0.33( 4.6e-01)	0.51( 0.0e+00)	0.39( 3.0e-02)	0.01( 9.5e-01)	0.37( 7.5e-06)	0.34( 7.6e-14)	0.4( 6.6e-03)	0.44( 0.0e+00)	0.46( 0.0e+00)	0.28( 9.2e-03)	0.34( 9.8e-15)	0.3( 2.5e-08)	0.26( 2.7e-08)	0.22( 5.5e-06)	0.29( 3.0e-02)	0.11( 9.4e-02)	0.34( 6.8e-05)	0.35( 1.1e-05)	0.52( 0.0e+00)	0.63( 0.0e+00)	0.58( 0.0e+00)	0.47( 4.1e-25)	0.28( 4.5e-07)	0.61( 0.0e+00)	0.54( 4.2e-39)	0.56( 0.0e+00)	0.55( 0.0e+00)	0.28( 3.0e-01)	0.52( 2.2e-05)
WAPL	13	0.31( 5.8e-02)	0.42( 0.0e+00)	0.54( 0.0e+00)	0.25( 5.1e-05)	0.26( 5.9e-01)	0.49( 0.0e+00)	0.39( 3.0e-02)	-0.14( 1.4e-01)	0.24( 5.5e-03)	0.32( 2.6e-12)	0.71( 0.0e+00)	0.46( 0.0e+00)	0.55( 0.0e+00)	0.12( 3.3e-01)	0.3( 1.1e-11)	0.54( 0.0e+00)	0.4( 0.0e+00)	0.11( 3.1e-02)	0.34( 8.9e-03)	0.27( 7.6e-06)	0.19( 3.5e-02)	0.54( 0.0e+00)	0.53( 0.0e+00)	0.6( 0.0e+00)	0.36( 1.8e-08)	0.43( 8.1e-21)	0.24( 2.6e-05)	0.58( 0.0e+00)	0.6( 2.8e-49)	0.4( 1.4e-05)	0.45( 0.0e+00)	0.34( 1.9e-01)	0.57( 4.3e-06)
ZC3H11A	13	0.3( 6.7e-02)	0.42( 0.0e+00)	0.47( 0.0e+00)	0.28( 6.4e-06)	0.11( 8.5e-01)	0.48( 0.0e+00)	0.27( 1.6e-01)	0.15( 1.1e-01)	0.29( 7.1e-04)	0.37( 3.3e-16)	0.65( 5.2e-07)	0.38( 0.0e+00)	0.49( 0.0e+00)	0.3( 3.8e-03)	0.21( 2.6e-06)	0.44( 0.0e+00)	0.3( 2.5e-11)	0.23( 9.9e-07)	0.5( 4.1e-05)	0.3( 4.3e-07)	0.27( 2.1e-03)	0.46( 2.1e-09)	0.48( 0.0e+00)	0.67( 0.0e+00)	0.52( 0.0e+00)	0.39( 3.8e-17)	0.31( 4.5e-08)	0.49( 1.6e-09)	0.45( 2.7e-26)	0.48( 1.2e-07)	0.44( 0.0e+00)	0.32( 2.2e-01)	0.51( 3.1e-05)
USP1	13	0.33( 4.1e-02)	0.36( 7.2e-13)	0.38( 0.0e+00)	0.26( 4.2e-05)	0.1( 8.7e-01)	0.49( 0.0e+00)	0.17( 4.2e-01)	0.02( 8.6e-01)	0.25( 3.4e-03)	0.14( 2.9e-03)	0.63( 2.0e-06)	0.49( 0.0e+00)	0.67( 0.0e+00)	0.05( 7.4e-01)	0.41( 0.0e+00)	0.43( 0.0e+00)	0.15( 1.5e-03)	0.11( 2.9e-02)	0.46( 2.0e-04)	0.21( 4.4e-04)	0.31( 3.6e-04)	0.57( 0.0e+00)	0.5( 0.0e+00)	0.59( 0.0e+00)	0.48( 0.0e+00)	0.48( 2.2e-26)	0.28( 9.3e-07)	0.68( 0.0e+00)	0.74( 1.1e-87)	0.03( 7.7e-01)	0.52( 0.0e+00)	0.32( 2.2e-01)	0.44( 3.8e-04)
MEF2A	13	0.36( 2.5e-02)	0.48( 0.0e+00)	0.5( 0.0e+00)	0.44( 0.0e+00)	0.23( 6.4e-01)	0.57( 0.0e+00)	0.38( 3.7e-02)	0.37( 1.4e-05)	0.32( 1.4e-04)	0.44( 0.0e+00)	0.27( 9.3e-02)	0.42( 0.0e+00)	0.55( 0.0e+00)	0.13( 2.7e-01)	0.27( 1.4e-09)	0.43( 0.0e+00)	0.26( 8.4e-09)	0.24( 6.1e-07)	0.56( 3.7e-06)	0.16( 1.4e-02)	0.34( 8.9e-05)	0.62( 0.0e+00)	0.45( 0.0e+00)	0.58( 0.0e+00)	0.63( 0.0e+00)	0.4( 3.1e-18)	0.23( 4.8e-05)	0.64( 0.0e+00)	0.47( 5.2e-28)	0.77( 0.0e+00)	0.48( 0.0e+00)	0.36( 1.6e-01)	0.56( 7.3e-06)
SIN3A	13	0.22( 2.0e-01)	0.44( 0.0e+00)	0.53( 0.0e+00)	0.24( 1.7e-04)	0.25( 5.9e-01)	0.45( 0.0e+00)	0.43( 1.7e-02)	0.12( 2.2e-01)	0.45( 2.3e-08)	0.3( 3.7e-11)	0.3( 6.1e-02)	0.48( 0.0e+00)	0.65( 0.0e+00)	0.26( 1.5e-02)	0.3( 2.1e-11)	0.48( 0.0e+00)	0.48( 0.0e+00)	0.36( 1.6e-15)	0.61( 1.2e-08)	0.15( 1.5e-02)	0.24( 6.7e-03)	0.41( 1.0e-07)	0.47( 0.0e+00)	0.59( 0.0e+00)	0.55( 0.0e+00)	0.31( 2.3e-11)	0.14( 2.3e-02)	0.72( 0.0e+00)	0.45( 4.3e-26)	0.36( 1.3e-04)	0.43( 0.0e+00)	0.24( 3.8e-01)	0.46( 1.6e-04)
IREB2	13	0.18( 3.2e-01)	0.36( 1.1e-12)	0.56( 0.0e+00)	0.25( 6.5e-05)	0.35( 4.4e-01)	0.54( 0.0e+00)	0.37( 3.9e-02)	0.01( 9.4e-01)	0.43( 2.0e-07)	0.45( 0.0e+00)	0.36( 1.6e-02)	0.4( 0.0e+00)	0.43( 3.2e-14)	0.05( 7.1e-01)	0.31( 1.2e-12)	0.43( 0.0e+00)	0.42( 0.0e+00)	0.29( 1.4e-09)	0.53( 1.0e-05)	0.04( 6.0e-01)	0.35( 4.7e-05)	0.49( 0.0e+00)	0.52( 0.0e+00)	0.59( 0.0e+00)	0.49( 0.0e+00)	0.43( 1.0e-20)	0.29( 1.8e-07)	0.63( 0.0e+00)	0.5( 2.8e-33)	0.47( 2.2e-07)	0.54( 0.0e+00)	0.32( 2.1e-01)	0.48( 8.0e-05)
SBF2	13	0.37( 2.2e-02)	0.46( 0.0e+00)	0.47( 0.0e+00)	0.17( 8.4e-03)	0.38( 3.8e-01)	0.41( 0.0e+00)	0.42( 1.9e-02)	0.01( 9.2e-01)	0.54( 0.0e+00)	0.35( 7.5e-15)	0.34( 2.8e-02)	0.45( 0.0e+00)	0.5( 0.0e+00)	-0.02( 9.0e-01)	0.43( 0.0e+00)	0.44( 0.0e+00)	0.22( 2.7e-06)	0.3( 1.7e-10)	0.51( 3.2e-05)	0.23( 1.9e-04)	0.38( 9.3e-06)	0.39( 6.4e-07)	0.52( 0.0e+00)	0.54( 0.0e+00)	0.54( 0.0e+00)	0.57( 4.3e-38)	0.22( 1.2e-04)	0.48( 2.5e-09)	0.6( 7.5e-49)	0.85( 0.0e+00)	0.44( 0.0e+00)	0.38( 1.4e-01)	0.63( 0.0e+00)
CHD9	13	0.02( 9.4e-01)	0.44( 0.0e+00)	0.54( 0.0e+00)	0.32( 1.6e-07)	0.59( 9.6e-02)	0.44( 0.0e+00)	0.33( 7.0e-02)	0.39( 5.3e-06)	0.56( 0.0e+00)	0.46( 0.0e+00)	0.52( 2.0e-04)	0.33( 6.2e-14)	0.43( 0.0e+00)	0.24( 3.0e-02)	0.35( 1.9e-15)	0.4( 0.0e+00)	0.26( 1.5e-08)	0.16( 8.9e-04)	0.66( 0.0e+00)	0.38( 1.0e-11)	0.3( 4.8e-04)	0.47( 9.1e-10)	0.43( 0.0e+00)	0.65( 0.0e+00)	0.43( 4.5e-12)	0.5( 1.4e-28)	0.33( 4.2e-09)	0.58( 0.0e+00)	0.6( 4.3e-50)	0.54( 8.5e-10)	0.47( 0.0e+00)	0.32( 2.2e-01)	0.55( 8.0e-06)
FUBP1	13	0.43( 6.4e-03)	0.42( 0.0e+00)	0.49( 0.0e+00)	0.14( 3.8e-02)	0.13( 8.2e-01)	0.51( 0.0e+00)	0.28( 1.4e-01)	-0.04( 7.5e-01)	0.19( 3.0e-02)	0.24( 3.7e-07)	0.59( 1.0e-05)	0.37( 0.0e+00)	0.52( 0.0e+00)	0.15( 1.8e-01)	0.23( 5.3e-07)	0.54( 0.0e+00)	0.35( 1.3e-14)	0.18( 2.8e-04)	0.49( 5.4e-05)	0.19( 1.7e-03)	0.28( 1.1e-03)	0.46( 9.3e-10)	0.5( 0.0e+00)	0.57( 0.0e+00)	0.23( 5.1e-04)	0.39( 2.1e-17)	0.25( 1.0e-05)	0.43( 2.0e-07)	0.44( 2.6e-24)	0.46( 7.6e-07)	0.49( 0.0e+00)	0.51( 4.3e-02)	0.48( 8.3e-05)
ZNF407	13	0.49( 2.2e-03)	0.42( 0.0e+00)	0.5( 0.0e+00)	0.34( 4.1e-08)	0.17( 7.5e-01)	0.45( 0.0e+00)	0.39( 2.9e-02)	0.03( 7.6e-01)	0.32( 1.7e-04)	0.23( 8.7e-07)	0.36( 1.7e-02)	0.44( 0.0e+00)	0.52( 0.0e+00)	0.15( 2.1e-01)	0.27( 7.9e-10)	0.45( 0.0e+00)	0.39( 0.0e+00)	0.1( 5.2e-02)	0.56( 3.7e-06)	0.23( 1.9e-04)	0.12( 2.4e-01)	0.56( 0.0e+00)	0.43( 0.0e+00)	0.52( 0.0e+00)	0.51( 0.0e+00)	0.42( 7.9e-20)	0.18( 2.8e-03)	0.74( 0.0e+00)	0.5( 5.3e-33)	0.61( 0.0e+00)	0.41( 0.0e+00)	0.21( 4.7e-01)	0.48( 8.6e-05)
ASAP2	13	0.36( 2.5e-02)	0.41( 0.0e+00)	0.41( 0.0e+00)	0.14( 4.0e-02)	0.33( 4.7e-01)	0.43( 0.0e+00)	0.57( 1.2e-03)	-0.09( 3.8e-01)	0.47( 4.7e-09)	0.39( 0.0e+00)	0.66( 1.4e-07)	0.42( 0.0e+00)	0.43( 1.4e-13)	0.36( 4.1e-04)	0.36( 4.1e-17)	0.45( 0.0e+00)	0.3( 2.9e-11)	0.32( 8.5e-12)	0.42( 7.1e-04)	0.11( 1.1e-01)	0.38( 9.2e-06)	0.64( 0.0e+00)	0.45( 0.0e+00)	0.48( 5.1e-10)	0.5( 0.0e+00)	0.47( 6.6e-25)	0.36( 1.0e-10)	0.65( 0.0e+00)	0.73( 2.6e-84)	0.76( 0.0e+00)	0.4( 0.0e+00)	0.46( 7.5e-02)	0.52( 2.0e-05)
KLHL11	13	0.24( 1.6e-01)	0.5( 0.0e+00)	0.59(1.4e-104)	0.24( 9.3e-05)	0.41( 3.3e-01)	0.27( 1.5e-08)	0.45( 1.3e-02)	0.09( 3.9e-01)	0.33( 1.2e-04)	0.43( 0.0e+00)	0.57( 2.3e-05)	0.38( 0.0e+00)	0.46( 0.0e+00)	0.3( 3.8e-03)	0.27( 1.7e-09)	0.44( 3.6e-18)	0.31( 1.2e-11)	0.35( 2.5e-14)	0.52( 1.8e-05)	0.05( 4.6e-01)	0.35( 4.4e-05)	0.63( 0.0e+00)	0.52( 0.0e+00)	0.08( 4.0e-01)	0.65( 0.0e+00)	0.5( 2.7e-28)	0.19( 1.4e-03)	0.74( 0.0e+00)	0.57( 5.5e-44)	0.66( 0.0e+00)	0.43( 2.2e-25)	0.44( 8.1e-02)	0.5( 4.0e-05)
NUP153	13	0.33( 4.2e-02)	0.41( 0.0e+00)	0.46( 0.0e+00)	0.33( 5.4e-08)	0.32( 4.7e-01)	0.38( 3.6e-17)	0.38( 3.7e-02)	0.28( 1.2e-03)	0.36( 1.7e-05)	0.41( 0.0e+00)	0.58( 2.2e-05)	0.45( 0.0e+00)	0.52( 0.0e+00)	0.27( 1.0e-02)	0.38( 0.0e+00)	0.49( 0.0e+00)	0.37( 0.0e+00)	0.31( 2.7e-11)	0.43( 6.3e-04)	0.15( 1.7e-02)	0.3( 4.4e-04)	0.66( 0.0e+00)	0.57( 0.0e+00)	0.56( 0.0e+00)	0.47( 0.0e+00)	0.33( 8.2e-13)	0.24( 4.1e-05)	0.63( 0.0e+00)	0.55( 1.9e-40)	0.56( 0.0e+00)	0.5( 0.0e+00)	0.18( 5.4e-01)	0.53( 1.7e-05)
SESTD1	13	0.39( 1.4e-02)	0.21( 4.5e-05)	0.49( 0.0e+00)	0.04( 5.5e-01)	0.21( 6.7e-01)	0.51( 0.0e+00)	0.33( 7.5e-02)	-0.24( 6.8e-03)	0.42( 2.4e-07)	0.18( 2.4e-04)	0.51( 2.9e-04)	0.26( 3.5e-09)	0.54( 0.0e+00)	0.11( 4.0e-01)	0.46( 0.0e+00)	0.45( 0.0e+00)	0.33( 6.3e-13)	0.11( 3.3e-02)	0.06( 7.1e-01)	0.03( 7.4e-01)	0.4( 1.8e-06)	0.45( 3.0e-09)	0.45( 0.0e+00)	0.55( 0.0e+00)	0.55( 0.0e+00)	0.28( 3.5e-09)	0.3( 8.7e-08)	0.75( 0.0e+00)	0.45( 7.3e-26)	0.68( 0.0e+00)	0.44( 0.0e+00)	0.5( 4.9e-02)	0.56( 6.7e-06)
DSTYK	13	0.16( 4.0e-01)	0.5( 0.0e+00)	0.53( 0.0e+00)	0.33( 1.0e-07)	0.27( 5.7e-01)	0.42( 0.0e+00)	0.3( 1.2e-01)	0.29( 1.1e-03)	0.41( 6.5e-07)	0.37( 2.1e-16)	0.52( 1.7e-04)	0.47( 0.0e+00)	0.6( 0.0e+00)	0.25( 2.2e-02)	0.19( 2.7e-05)	0.5( 0.0e+00)	0.28( 1.4e-09)	0.32( 8.1e-12)	0.38( 3.0e-03)	0.31( 1.7e-07)	0.26( 3.0e-03)	0.36( 4.5e-06)	0.5( 0.0e+00)	0.56( 0.0e+00)	0.52( 0.0e+00)	0.3( 2.6e-10)	0.15( 1.4e-02)	0.64( 0.0e+00)	0.47( 8.0e-29)	0.74( 0.0e+00)	0.4( 0.0e+00)	0.25( 3.5e-01)	0.46( 1.5e-04)
MGA	12	0.13( 4.8e-01)	0.33( 1.2e-10)	0.53( 0.0e+00)	0.2( 1.5e-03)	-0.08( 9.1e-01)	0.38( 0.0e+00)	0.35( 5.6e-02)	-0.02( 8.7e-01)	0.62( 0.0e+00)	0.28( 2.0e-09)	0.25( 1.3e-01)	0.47( 0.0e+00)	0.41( 5.4e-12)	0.29( 6.6e-03)	0.48( 0.0e+00)	0.44( 0.0e+00)	0.38( 0.0e+00)	0.22( 5.3e-06)	0.28( 3.6e-02)	0.23( 9.6e-05)	0.23( 8.3e-03)	0.4( 3.8e-07)	0.51( 0.0e+00)	0.67( 0.0e+00)	0.52( 0.0e+00)	0.38( 1.3e-16)	0.08( 2.2e-01)	0.7( 0.0e+00)	0.47( 1.5e-28)	0.71( 0.0e+00)	0.53( 0.0e+00)	0.37( 1.5e-01)	0.49( 6.8e-05)
CAND1	12	0.1( 6.3e-01)	0.39( 0.0e+00)	0.46( 0.0e+00)	0.26( 2.2e-05)	0.22( 6.7e-01)	0.5( 0.0e+00)	0.27( 1.5e-01)	0.31( 3.0e-04)	0.32( 1.8e-04)	0.33( 2.7e-13)	0.47( 9.9e-04)	0.44( 0.0e+00)	0.38( 2.6e-10)	0.2( 7.2e-02)	0.25( 3.0e-08)	0.52( 0.0e+00)	0.26( 2.7e-08)	0.17( 5.3e-04)	0.43( 4.7e-04)	0.09( 1.9e-01)	0.35( 3.7e-05)	0.53( 0.0e+00)	0.57( 0.0e+00)	0.58( 0.0e+00)	0.37( 7.4e-09)	0.48( 6.7e-26)	0.32( 8.3e-09)	0.41( 8.2e-07)	0.71( 8.4e-78)	0.61( 0.0e+00)	0.52( 0.0e+00)	0.18( 5.5e-01)	0.56( 6.9e-06)
XPO4	12	0.31( 5.5e-02)	0.43( 0.0e+00)	0.52( 0.0e+00)	0.18( 5.2e-03)	0.3( 5.1e-01)	0.32( 1.0e-11)	0.38( 3.7e-02)	-0.04( 6.9e-01)	0.4( 1.2e-06)	0.3( 4.1e-11)	0.51( 2.9e-04)	0.43( 0.0e+00)	0.44( 0.0e+00)	0.18( 1.2e-01)	0.48( 0.0e+00)	0.4( 1.0e-15)	0.41( 0.0e+00)	0.23( 2.0e-06)	0.44( 4.3e-04)	0.09( 1.7e-01)	0.27( 2.0e-03)	0.5( 0.0e+00)	0.46( 0.0e+00)	0.48( 8.7e-10)	0.47( 0.0e+00)	0.37( 6.7e-16)	0.25( 1.2e-05)	0.57( 0.0e+00)	0.56( 4.0e-42)	0.51( 1.8e-08)	0.5( 0.0e+00)	0.1( 7.8e-01)	0.49( 5.9e-05)
ZNF318	12	0.33( 4.1e-02)	0.3( 3.8e-09)	0.5( 0.0e+00)	0.15( 1.8e-02)	-0.03( 9.6e-01)	0.37( 1.1e-15)	0.33( 7.2e-02)	-0.07( 4.8e-01)	0.44( 8.4e-08)	0.16( 1.0e-03)	0.65( 5.2e-07)	0.25( 2.1e-08)	0.47( 0.0e+00)	-0.07( 5.8e-01)	0.28( 2.6e-10)	0.45( 0.0e+00)	0.23( 9.5e-07)	0.15( 2.8e-03)	0.43( 4.8e-04)	0.15( 2.0e-02)	0.09( 3.9e-01)	0.53( 0.0e+00)	0.51( 0.0e+00)	0.5( 9.2e-12)	0.52( 0.0e+00)	0.4( 2.7e-18)	0.06( 3.5e-01)	0.57( 0.0e+00)	0.6( 3.8e-49)	0.56( 0.0e+00)	0.41( 0.0e+00)	0.22( 4.4e-01)	0.54( 1.3e-05)
ANAPC1	12	0.44( 4.7e-03)	0.49( 0.0e+00)	0.52( 0.0e+00)	0.21( 8.2e-04)	0.34( 4.4e-01)	0.32( 6.4e-12)	0.25( 2.0e-01)	-0.02( 9.0e-01)	0.39( 2.9e-06)	0.45( 0.0e+00)	0.59( 1.3e-05)	0.41( 0.0e+00)	0.44( 0.0e+00)	0.16( 1.7e-01)	0.23( 4.5e-07)	0.52( 0.0e+00)	0.35( 3.0e-15)	0.33( 2.0e-12)	0.54( 6.2e-06)	0.18( 4.0e-03)	0.31( 3.7e-04)	0.5( 0.0e+00)	0.46( 0.0e+00)	0.57( 0.0e+00)	0.46( 0.0e+00)	0.37( 2.5e-15)	0.2( 6.1e-04)	0.59( 0.0e+00)	0.71( 1.5e-75)	0.36( 1.4e-04)	0.44( 0.0e+00)	0.16( 5.9e-01)	0.5( 5.3e-05)
KIF1B	12	0.26( 1.1e-01)	0.51( 0.0e+00)	0.44( 0.0e+00)	0.44( 0.0e+00)	0.32( 4.8e-01)	0.6( 0.0e+00)	0.51( 4.0e-03)	0.1( 3.1e-01)	0.6( 0.0e+00)	0.37( 0.0e+00)	0.67( 4.6e-08)	0.24( 7.6e-08)	0.27( 8.7e-06)	-0.03( 8.4e-01)	0.44( 0.0e+00)	0.38( 3.5e-13)	0.33( 2.2e-13)	0.25( 8.4e-08)	0.45( 2.3e-04)	0.16( 1.0e-02)	0.31( 3.7e-04)	0.43( 1.8e-08)	0.48( 0.0e+00)	0.66( 0.0e+00)	0.37( 7.8e-09)	0.4( 6.2e-18)	0.29( 1.8e-07)	0.73( 0.0e+00)	0.68( 7.7e-69)	0.75( 0.0e+00)	0.51( 0.0e+00)	0.23( 4.2e-01)	0.19( 1.8e-01)
ADNP2	12	0.23( 1.9e-01)	0.4( 0.0e+00)	0.5( 0.0e+00)	0.42( 1.6e-12)	0.2( 6.9e-01)	0.49( 0.0e+00)	0.39( 3.2e-02)	0.17( 7.5e-02)	0.34( 5.5e-05)	0.27( 5.6e-09)	0.44( 2.4e-03)	0.32( 3.9e-13)	0.53( 0.0e+00)	0.13( 2.9e-01)	0.33( 5.5e-14)	0.48( 0.0e+00)	0.21( 4.5e-06)	0.12( 1.6e-02)	0.2( 1.6e-01)	0.01( 9.1e-01)	0.4( 2.0e-06)	0.58( 0.0e+00)	0.55( 0.0e+00)	0.33( 4.7e-05)	0.51( 0.0e+00)	0.39( 4.9e-17)	0.16( 5.4e-03)	0.53( 0.0e+00)	0.57( 2.0e-43)	0.68( 0.0e+00)	0.52( 0.0e+00)	0.01( 9.8e-01)	0.56( 7.3e-06)
SENP1	12	0.18( 3.3e-01)	0.39( 0.0e+00)	0.51( 0.0e+00)	0.26( 3.5e-05)	0( 9.9e-01)	0.4( 0.0e+00)	0.33( 7.3e-02)	0.18( 4.8e-02)	0.22( 1.4e-02)	0.23( 6.7e-07)	0.56( 4.4e-05)	0.47( 0.0e+00)	0.49( 0.0e+00)	0.15( 2.1e-01)	0.26( 8.5e-09)	0.45( 0.0e+00)	0.17( 2.8e-04)	0.13( 8.8e-03)	0.43( 6.1e-04)	0.13( 4.8e-02)	0.32( 2.3e-04)	0.44( 7.9e-09)	0.47( 0.0e+00)	0.57( 0.0e+00)	0.46( 0.0e+00)	0.35( 8.2e-14)	0.19( 1.4e-03)	0.62( 0.0e+00)	0.54( 1.5e-38)	0.35( 2.0e-04)	0.5( 0.0e+00)	0.16( 5.9e-01)	0.57( 4.3e-06)
SIRT1	12	0.2( 2.5e-01)	0.26( 3.4e-07)	0.5( 0.0e+00)	0.12( 8.1e-02)	0.25( 6.1e-01)	0.48( 0.0e+00)	0.28( 1.4e-01)	-0.41( 1.0e-06)	0.19( 3.8e-02)	0.18( 1.7e-04)	0.77( 0.0e+00)	0.36( 0.0e+00)	0.63( 0.0e+00)	0.23( 3.5e-02)	0.13( 4.2e-03)	0.42( 0.0e+00)	0.34( 8.2e-14)	-0.07( 1.6e-01)	0.57( 1.7e-06)	0.17( 6.3e-03)	0.22( 1.5e-02)	0.35( 1.2e-05)	0.51( 0.0e+00)	0.58( 0.0e+00)	0.45( 0.0e+00)	0.45( 6.4e-23)	0.23( 8.8e-05)	0.28( 9.4e-04)	0.71( 4.6e-77)	0.58( 0.0e+00)	0.55( 0.0e+00)	0.28( 2.9e-01)	0.61( 7.0e-07)
ATG2B	12	-0.13( 5.1e-01)	0.31( 2.0e-09)	0.5( 0.0e+00)	0.14( 2.9e-02)	0.09( 8.9e-01)	0.46( 0.0e+00)	0.47( 8.0e-03)	-0.05( 6.6e-01)	0.45( 2.3e-08)	0.37( 0.0e+00)	0.4( 6.7e-03)	0.34( 2.3e-15)	0.49( 0.0e+00)	0.33( 1.3e-03)	0.1( 3.1e-02)	0.29( 4.6e-08)	0.21( 5.1e-06)	0.1( 4.7e-02)	0.61( 8.3e-08)	0.11( 1.0e-01)	0.2( 2.5e-02)	0.39( 7.0e-07)	0.56( 0.0e+00)	0.5( 5.7e-11)	0.5( 0.0e+00)	0.35( 6.7e-14)	0.27( 2.4e-06)	0.67( 0.0e+00)	0.37( 3.1e-17)	0.52( 1.0e-08)	0.35( 2.4e-16)	0.25( 3.5e-01)	0.48( 8.9e-05)
UBE4A	12	0.41( 9.8e-03)	0.29( 2.4e-08)	0.47( 0.0e+00)	0.08( 2.5e-01)	0.37( 3.9e-01)	0.44( 0.0e+00)	0.3( 1.0e-01)	-0.35( 5.4e-05)	0.46( 1.0e-08)	0.41( 0.0e+00)	0.38( 1.1e-02)	0.38( 0.0e+00)	0.46( 0.0e+00)	0.14( 2.4e-01)	0.35( 3.9e-16)	0.4( 1.7e-15)	0.23( 7.7e-07)	0.11( 2.6e-02)	0.49( 7.3e-05)	0.15( 1.5e-02)	0.31( 3.6e-04)	0.47( 3.0e-10)	0.53( 0.0e+00)	0.53( 0.0e+00)	0.46( 0.0e+00)	0.43( 5.5e-21)	0.27( 2.5e-06)	0.44( 6.8e-08)	0.59( 2.5e-48)	0.53( 3.1e-09)	0.45( 0.0e+00)	0.13( 6.8e-01)	0.54( 1.3e-05)
SKIC3	12	0( 9.9e-01)	0.46( 0.0e+00)	0.53( 0.0e+00)	0.23( 3.1e-04)	0.19( 7.2e-01)	0.26( 2.5e-08)	0.37( 4.2e-02)	0.06( 6.0e-01)	0.48( 2.9e-09)	0.23( 5.8e-07)	0.47( 1.1e-03)	0.27( 5.5e-10)	0.38( 1.8e-10)	0.2( 7.3e-02)	0.31( 3.5e-12)	0.45( 0.0e+00)	0.32( 1.7e-12)	0( 9.5e-01)	0.48( 7.9e-05)	0.16( 1.2e-02)	0.29( 6.7e-04)	0.51( 0.0e+00)	0.44( 0.0e+00)	0.55( 0.0e+00)	0.54( 0.0e+00)	0.51( 1.4e-29)	0.32( 9.4e-09)	0.42( 3.7e-07)	0.57( 1.1e-43)	0.63( 0.0e+00)	0.39( 0.0e+00)	0.21( 4.6e-01)	0.54( 1.1e-05)
AKAP9	12	0.14( 4.5e-01)	0.31( 1.3e-09)	0.53( 0.0e+00)	0.22( 4.3e-04)	0.37( 4.0e-01)	0.5( 0.0e+00)	0.34( 6.6e-02)	-0.09( 3.7e-01)	0.3( 4.8e-04)	0.37( 2.8e-18)	0.3( 5.7e-02)	0.35( 9.5e-16)	0.48( 0.0e+00)	0.25( 2.0e-02)	0.4( 0.0e+00)	0.32( 1.2e-09)	0.33( 6.6e-13)	0.08( 1.3e-01)	0.58( 1.1e-06)	0.4( 0.0e+00)	0.26( 3.7e-03)	0.45( 6.4e-09)	0.58( 0.0e+00)	0.67( 0.0e+00)	0.45( 0.0e+00)	0.41( 3.1e-19)	0.17( 3.1e-03)	0.72( 0.0e+00)	0.58( 2.5e-46)	0.69( 0.0e+00)	0.5( 0.0e+00)	0.34( 1.8e-01)	0.49( 7.5e-05)
NHLRC2	12	0.17( 3.4e-01)	0.27( 1.9e-07)	0.54( 0.0e+00)	0.11( 1.2e-01)	0.03( 9.7e-01)	0.56( 0.0e+00)	0.33( 7.0e-02)	-0.22( 1.7e-02)	0.47( 4.1e-09)	0.22( 3.7e-06)	0.58( 2.0e-05)	0.38( 0.0e+00)	0.56( 0.0e+00)	0.16( 1.7e-01)	0.31( 1.5e-12)	0.4( 0.0e+00)	0.4( 0.0e+00)	0( 9.8e-01)	0.38( 2.6e-03)	0.17( 5.9e-03)	0.2( 2.6e-02)	0.19( 2.7e-02)	0.47( 0.0e+00)	0.58( 0.0e+00)	0.48( 0.0e+00)	0.44( 4.5e-22)	0.31( 2.4e-08)	0.51( 2.3e-11)	0.38( 5.6e-18)	0.75( 0.0e+00)	0.48( 0.0e+00)	0.45( 8.1e-02)	0.52( 2.1e-05)
CCDC93	12	0.19( 2.9e-01)	0.36( 1.6e-12)	0.45( 0.0e+00)	0.25( 8.0e-05)	0.62( 8.3e-02)	0.37( 8.2e-17)	0.51( 3.8e-03)	-0.2( 2.8e-02)	0.44( 7.2e-08)	0.25( 1.5e-07)	0.5( 4.2e-04)	0.31( 8.8e-13)	0.41( 3.1e-12)	0.21( 5.9e-02)	0.25( 2.3e-08)	0.53( 0.0e+00)	0.21( 5.9e-06)	0.25( 2.4e-07)	0.41( 1.1e-03)	0.19( 1.4e-03)	0.23( 1.2e-02)	0.43( 3.2e-08)	0.48( 0.0e+00)	0.59( 0.0e+00)	0.49( 0.0e+00)	0.4( 1.0e-17)	0.24( 2.7e-05)	0.57( 0.0e+00)	0.5( 5.8e-32)	0.61( 0.0e+00)	0.46( 0.0e+00)	0.3( 2.5e-01)	0.55( 9.8e-06)
ADNP	12	0.14( 4.6e-01)	0.27( 1.1e-07)	0.5( 0.0e+00)	0.14( 3.3e-02)	0.11( 8.5e-01)	0.08( 1.0e-01)	0.33( 7.8e-02)	0( 9.9e-01)	0.36( 2.0e-05)	0.25( 5.4e-08)	0.44( 2.1e-03)	0.53( 0.0e+00)	0.52( 0.0e+00)	0.14( 2.3e-01)	0.35( 1.9e-15)	0.49( 0.0e+00)	0.24( 1.4e-07)	0.14( 3.6e-03)	0.7( 0.0e+00)	0.13( 4.8e-02)	0.33( 1.5e-04)	0.52( 0.0e+00)	0.57( 0.0e+00)	0.28( 7.9e-04)	0.54( 0.0e+00)	0.42( 1.8e-20)	0.2( 6.5e-04)	0.74( 0.0e+00)	0.63( 1.1e-56)	0.65( 0.0e+00)	0.44( 0.0e+00)	0.32( 2.3e-01)	0.5( 4.2e-05)
CAPRIN1	12	0.44( 5.0e-03)	0.46( 0.0e+00)	0.5( 0.0e+00)	0.26( 2.3e-05)	0.42( 3.0e-01)	0.27( 8.4e-09)	0.3( 1.0e-01)	0.04( 6.9e-01)	0.21( 1.7e-02)	0.19( 4.4e-05)	0.58( 2.2e-05)	0.49( 0.0e+00)	0.44( 0.0e+00)	0.04( 7.8e-01)	0.25( 2.5e-08)	0.55( 0.0e+00)	0.3( 1.0e-10)	0.13( 9.0e-03)	0.47( 1.5e-04)	0.15( 1.7e-02)	0.42( 8.9e-07)	0.52( 0.0e+00)	0.47( 0.0e+00)	0.31( 1.9e-04)	0.31( 9.5e-07)	0.43( 2.0e-21)	0.23( 8.1e-05)	0.68( 0.0e+00)	0.7( 3.2e-75)	0.47( 2.2e-07)	0.56( 0.0e+00)	0.07( 8.5e-01)	0.3( 1.9e-02)
ICE2	12	0.13( 5.0e-01)	0.39( 0.0e+00)	0.51( 0.0e+00)	0.22( 5.0e-04)	0.37( 4.0e-01)	0.4( 0.0e+00)	0.26( 1.8e-01)	0.08( 4.2e-01)	0.38( 5.9e-06)	0.24( 4.0e-07)	0.54( 9.6e-05)	0.52( 0.0e+00)	0.61( 0.0e+00)	0.28( 7.8e-03)	0.31( 3.0e-12)	0.44( 0.0e+00)	0.32( 2.9e-12)	0.23( 9.9e-07)	0.54( 7.3e-06)	0.15( 1.9e-02)	0.25( 4.8e-03)	0.36( 3.8e-06)	0.45( 0.0e+00)	0.54( 0.0e+00)	0.55( 0.0e+00)	0.35( 2.7e-14)	0.32( 1.1e-08)	0.62( 0.0e+00)	0.47( 9.8e-29)	0.31( 1.4e-03)	0.46( 0.0e+00)	0.35( 1.8e-01)	0.59( 2.2e-06)
KIF2A	12	0.19( 2.8e-01)	0.49( 0.0e+00)	0.51( 0.0e+00)	0.21( 8.8e-04)	0.33( 4.5e-01)	0.4( 0.0e+00)	0.32( 8.8e-02)	-0.06( 5.5e-01)	0.35( 3.2e-05)	0.18( 1.3e-04)	0.47( 8.5e-04)	0.32( 3.9e-13)	0.43( 1.1e-13)	0.21( 6.3e-02)	0.36( 3.2e-16)	0.54( 0.0e+00)	0.18( 9.6e-05)	0.03( 6.6e-01)	0.2( 1.7e-01)	0.06( 4.1e-01)	0.4( 2.1e-06)	0.59( 0.0e+00)	0.47( 0.0e+00)	0.49( 1.3e-10)	0.48( 0.0e+00)	0.46( 8.1e-24)	0.27( 1.9e-06)	0.31( 2.4e-04)	0.61( 5.2e-52)	0.51( 2.0e-08)	0.56( 0.0e+00)	0.2( 4.8e-01)	0.44( 3.6e-04)
TRAPPC8	12	0.34( 3.8e-02)	0.39( 0.0e+00)	0.58( 0.0e+00)	0.32( 1.3e-07)	0.36( 4.0e-01)	0.61( 0.0e+00)	0.42( 2.1e-02)	0.03( 8.1e-01)	0.27( 1.7e-03)	0.34( 1.7e-13)	0.48( 6.3e-04)	0.35( 8.7e-16)	0.4( 3.0e-11)	0.11( 3.6e-01)	0.45( 0.0e+00)	0.36( 3.8e-12)	0.28( 5.6e-10)	0( 9.6e-01)	0.44( 4.5e-04)	0.09( 2.1e-01)	0.17( 6.1e-02)	0.48( 1.8e-10)	0.53( 0.0e+00)	0.49( 3.3e-10)	0.45( 0.0e+00)	0.44( 1.2e-21)	0.28( 1.1e-06)	0.52( 0.0e+00)	0.56( 1.8e-41)	0.49( 7.1e-08)	0.5( 0.0e+00)	0.19( 5.1e-01)	0.54( 1.4e-05)
ANKIB1	12	0.12( 5.6e-01)	0.4( 0.0e+00)	0.5( 0.0e+00)	0.28( 7.9e-06)	0.35( 4.4e-01)	0.37( 1.1e-16)	0.46( 1.0e-02)	0.07( 5.3e-01)	0.54( 0.0e+00)	0.34( 1.8e-13)	0.72( 0.0e+00)	0.07( 1.3e-01)	0.26( 3.1e-05)	0.19( 9.5e-02)	0.63( 0.0e+00)	0.49( 0.0e+00)	0.12( 1.7e-02)	0.13( 6.5e-03)	0.28( 3.9e-02)	0.21( 5.0e-04)	0.36( 2.5e-05)	0.41( 1.6e-07)	0.54( 0.0e+00)	0.6( 0.0e+00)	0.43( 2.0e-12)	0.41( 2.9e-19)	0.32( 1.1e-08)	0.59( 0.0e+00)	0.38( 1.6e-18)	0.69( 0.0e+00)	0.52( 0.0e+00)	0.11( 7.3e-01)	0.49( 7.4e-05)
EP300	12	0.25( 1.3e-01)	0.38( 4.1e-14)	0.53( 0.0e+00)	0.25( 6.0e-05)	0.13( 8.2e-01)	0.42( 0.0e+00)	0.33( 7.0e-02)	0.2( 2.7e-02)	0.26( 2.9e-03)	0.41( 0.0e+00)	0.46( 1.5e-03)	0.38( 0.0e+00)	0.53( 0.0e+00)	0.08( 5.4e-01)	0.32( 5.9e-13)	0.45( 0.0e+00)	0.33( 2.2e-13)	0.2( 2.4e-05)	0.5( 5.0e-05)	0.25( 2.6e-05)	0.27( 1.7e-03)	0.5( 0.0e+00)	0.54( 0.0e+00)	0.45( 1.1e-08)	0.52( 0.0e+00)	0.3( 1.8e-10)	0.18( 2.0e-03)	0.65( 0.0e+00)	0.61( 1.2e-51)	0.63( 0.0e+00)	0.44( 0.0e+00)	0.4( 1.1e-01)	0.54( 1.2e-05)
PJA2	12	0.08( 7.2e-01)	0.37( 2.5e-13)	0.53( 0.0e+00)	0.21( 7.4e-04)	0.36( 4.2e-01)	0.49( 0.0e+00)	0.48( 6.7e-03)	0.16( 9.4e-02)	0.28( 8.9e-04)	0.28( 2.3e-09)	0.3( 5.9e-02)	0.37( 0.0e+00)	0.43( 0.0e+00)	0.21( 5.3e-02)	0.19( 4.1e-05)	0.37( 6.8e-13)	0.33( 4.3e-13)	0.02( 6.7e-01)	0.5( 4.1e-05)	0.2( 1.3e-03)	0.38( 6.9e-06)	0.37( 2.1e-06)	0.4( 0.0e+00)	0.57( 0.0e+00)	0.6( 0.0e+00)	0.51( 1.8e-29)	0.27( 2.0e-06)	0.48( 3.5e-09)	0.65( 1.6e-59)	0.77( 0.0e+00)	0.49( 0.0e+00)	0.3( 2.6e-01)	0.51( 2.9e-05)
STAG2	12	0.25( 1.4e-01)	0.29( 1.1e-08)	0.57( 0.0e+00)	0.16( 1.6e-02)	0.19( 7.2e-01)	0.21( 1.3e-05)	0.39( 3.1e-02)	0.11( 2.5e-01)	0.5( 2.3e-11)	0.41( 0.0e+00)	0.42( 4.2e-03)	0.43( 0.0e+00)	0.5( 0.0e+00)	0.18( 1.2e-01)	0.46( 0.0e+00)	0.49( 0.0e+00)	0.19( 4.8e-05)	0.21( 2.0e-05)	0.63( 0.0e+00)	0.24( 7.4e-05)	0.43( 3.1e-07)	0.54( 0.0e+00)	0.56( 0.0e+00)	0.42( 1.7e-07)	0.57( 0.0e+00)	0.43( 2.2e-21)	0.3( 5.9e-08)	0.23( 9.1e-03)	0.64( 1.2e-58)	0.41( 9.4e-06)	0.5( 0.0e+00)	0.16( 6.1e-01)	0.59( 2.6e-06)
CCDC186	12	0.16( 4.0e-01)	0.27( 2.2e-07)	0.5( 0.0e+00)	0.2( 1.6e-03)	0.21( 6.7e-01)	0.53( 0.0e+00)	0.45( 1.2e-02)	-0.27( 1.9e-03)	0.25( 3.7e-03)	0.33( 3.1e-13)	0.44( 2.1e-03)	0.37( 0.0e+00)	0.52( 0.0e+00)	0.08( 5.5e-01)	0.19( 1.9e-05)	0.45( 0.0e+00)	0.35( 1.1e-14)	-0.15( 2.4e-03)	0.44( 3.5e-04)	0.22( 3.1e-04)	0.34( 5.5e-05)	0.44( 1.0e-08)	0.51( 0.0e+00)	0.62( 0.0e+00)	0.38( 2.3e-09)	0.4( 2.6e-18)	0.23( 9.0e-05)	0.59( 0.0e+00)	0.64( 3.5e-58)	0.67( 0.0e+00)	0.55( 0.0e+00)	0.44( 8.1e-02)	0.49( 5.5e-05)
MTPN	12	0.14( 4.7e-01)	0.53( 0.0e+00)	0.44( 0.0e+00)	0.45( 0.0e+00)	0.46( 2.5e-01)	0.32( 1.4e-11)	0.31( 1.0e-01)	0.45( 5.0e-08)	0.18( 4.9e-02)	0.53( 0.0e+00)	0.29( 6.7e-02)	0.4( 0.0e+00)	0.45( 0.0e+00)	-0.17( 1.3e-01)	0.3( 1.2e-11)	0.47( 0.0e+00)	0.13( 8.6e-03)	0.33( 3.3e-12)	0.26( 6.1e-02)	0.08( 2.2e-01)	0.35( 5.3e-05)	0.38( 1.7e-06)	0.46( 0.0e+00)	0.49( 3.8e-10)	0.27( 2.2e-05)	0.38( 3.0e-16)	0.15( 1.2e-02)	0.59( 0.0e+00)	0.39( 4.5e-19)	0.51( 1.6e-08)	0.54( 0.0e+00)	0.1( 7.8e-01)	0.46( 1.6e-04)
ITPRID2	12	0.28( 9.1e-02)	0.47( 0.0e+00)	0.43( 0.0e+00)	0.26( 3.8e-05)	0.13( 8.3e-01)	0.56( 0.0e+00)	0.42( 2.1e-02)	0.22( 1.6e-02)	0.49( 2.6e-10)	0.56( 0.0e+00)	0.49( 5.5e-04)	0.23( 4.5e-07)	0.46( 0.0e+00)	0.14( 2.5e-01)	0.32( 9.1e-13)	0.36( 1.2e-11)	0.44( 0.0e+00)	0.32( 3.7e-12)	0.42( 8.5e-04)	0.19( 2.0e-03)	0.29( 6.8e-04)	0.48( 4.6e-11)	0.36( 1.3e-15)	0.58( 0.0e+00)	0.39( 6.8e-10)	0.45( 1.9e-23)	0.44( 5.1e-16)	0.31( 3.4e-04)	0.56( 6.1e-42)	0.8( 0.0e+00)	0.38( 0.0e+00)	0.15( 6.2e-01)	0.56( 7.6e-06)
PBRM1	12	0.5( 1.5e-03)	0.24( 6.3e-06)	0.52( 0.0e+00)	0.09( 2.1e-01)	0.26( 5.9e-01)	0.5( 0.0e+00)	0.37( 4.2e-02)	-0.1( 3.2e-01)	0.27( 2.1e-03)	0.3( 7.4e-11)	0.35( 2.0e-02)	0.62( 0.0e+00)	0.45( 0.0e+00)	0.19( 9.5e-02)	0.29( 3.5e-11)	0.41( 0.0e+00)	0.36( 2.7e-17)	0.03( 6.6e-01)	0.12( 4.3e-01)	0.12( 6.2e-02)	0.28( 1.5e-03)	0.45( 2.7e-09)	0.52( 0.0e+00)	0.66( 0.0e+00)	0.53( 0.0e+00)	0.4( 1.0e-17)	0.26( 4.7e-06)	0.48( 2.4e-09)	0.64( 2.0e-59)	0.28( 3.4e-03)	0.54( 0.0e+00)	0.28( 2.9e-01)	0.5( 4.5e-05)
LEMD3	12	0.06( 7.8e-01)	0.39( 5.4e-15)	0.49( 0.0e+00)	0.31( 3.6e-07)	-0.04( 9.6e-01)	0.35( 3.2e-14)	0.43( 1.8e-02)	0.13( 1.8e-01)	0.36( 1.3e-05)	0.37( 0.0e+00)	0.21( 2.3e-01)	0.42( 0.0e+00)	0.5( 0.0e+00)	0.12( 3.3e-01)	0.14( 2.7e-03)	0.46( 0.0e+00)	0.34( 5.3e-14)	0.13( 7.2e-03)	0.41( 1.0e-03)	0.12( 5.6e-02)	0.3( 5.3e-04)	0.48( 1.0e-10)	0.6( 0.0e+00)	0.55( 0.0e+00)	0.4( 2.1e-10)	0.46( 2.1e-24)	0.19( 1.2e-03)	0.64( 0.0e+00)	0.5( 1.8e-32)	0.64( 0.0e+00)	0.56( 0.0e+00)	0.28( 2.8e-01)	0.53( 1.6e-05)
DHX9	12	0.31( 5.6e-02)	0.45( 0.0e+00)	0.42( 0.0e+00)	0.23( 2.9e-04)	0.27( 5.6e-01)	0.27( 8.6e-09)	0.15( 4.7e-01)	0.22( 1.4e-02)	0.43( 1.4e-07)	0.34( 2.1e-13)	0.53( 1.3e-04)	0.34( 2.1e-15)	0.5( 0.0e+00)	0.04( 7.9e-01)	0.32( 2.5e-13)	0.55( 0.0e+00)	0.31( 4.1e-12)	0.37( 9.3e-16)	0.52( 1.7e-05)	0.13( 3.6e-02)	0.3( 6.3e-04)	0.61( 0.0e+00)	0.46( 0.0e+00)	0.55( 0.0e+00)	0.52( 0.0e+00)	0.39( 2.1e-17)	0.2( 5.1e-04)	0.58( 0.0e+00)	0.57( 1.4e-43)	0.33( 6.2e-04)	0.48( 0.0e+00)	0.19( 5.1e-01)	0.5( 4.5e-05)
TTBK2	12	-0.08( 6.8e-01)	0.38( 5.5e-14)	0.55( 0.0e+00)	0.34( 2.4e-08)	0.28( 5.5e-01)	0.45( 0.0e+00)	0.29( 1.2e-01)	0.31( 3.2e-04)	0.55( 0.0e+00)	0.28( 8.1e-10)	0.51( 2.4e-04)	0.45( 0.0e+00)	0.51( 0.0e+00)	0.13( 2.9e-01)	0.15( 1.2e-03)	0.42( 0.0e+00)	0.2( 3.1e-05)	0.41( 0.0e+00)	0.43( 4.8e-04)	0.23( 1.0e-04)	0.21( 2.0e-02)	0.11( 2.4e-01)	0.49( 0.0e+00)	0.57( 0.0e+00)	0.55( 0.0e+00)	0.44( 8.9e-22)	0.2( 6.5e-04)	0.59( 0.0e+00)	0.29( 1.6e-10)	0.53( 3.2e-09)	0.34( 2.9e-15)	0.3( 2.6e-01)	0.46( 1.6e-04)
ZNF81	12	0( 9.9e-01)	0.33( 5.2e-11)	0.59( 0.0e+00)	0.15( 2.7e-02)	0.25( 5.9e-01)	0.23( 9.1e-07)	0.27( 1.5e-01)	-0.11( 2.5e-01)	0.41( 5.9e-07)	0.26( 2.6e-08)	0.44( 2.2e-03)	0.38( 0.0e+00)	0.47( 0.0e+00)	0.24( 3.0e-02)	0.48( 0.0e+00)	0.4( 3.1e-15)	0.22( 3.7e-06)	0.08( 1.2e-01)	0.36( 4.8e-03)	0.07( 2.9e-01)	0.31( 3.0e-04)	0.46( 1.7e-09)	0.53( 0.0e+00)	0.49( 2.7e-10)	0.5( 0.0e+00)	0.46( 8.1e-24)	0.22( 1.1e-04)	0.58( 0.0e+00)	0.51( 1.8e-33)	0.65( 0.0e+00)	0.42( 0.0e+00)	0.19( 5.1e-01)	0.51( 3.2e-05)
HMG20A	12	0.13( 5.1e-01)	0.43( 0.0e+00)	0.58( 0.0e+00)	0.31( 7.2e-07)	0.34( 4.5e-01)	0.4( 0.0e+00)	0.28( 1.4e-01)	-0.19( 3.7e-02)	0.38( 4.2e-06)	0.32( 6.3e-12)	0.12( 5.2e-01)	0.49( 0.0e+00)	0.5( 0.0e+00)	0.22( 4.1e-02)	0.22( 7.8e-07)	0.46( 0.0e+00)	0.3( 5.2e-11)	0.08( 1.2e-01)	0.51( 2.5e-05)	0.04( 6.0e-01)	0.23( 8.2e-03)	0.57( 0.0e+00)	0.43( 0.0e+00)	0.62( 0.0e+00)	0.43( 2.9e-12)	0.33( 3.2e-12)	0.1( 1.1e-01)	0.79( 0.0e+00)	0.53( 1.3e-36)	0.66( 0.0e+00)	0.51( 0.0e+00)	0.39( 1.2e-01)	0.54( 1.2e-05)
CLASP1	12	0.11( 5.7e-01)	0.47( 0.0e+00)	0.5( 0.0e+00)	0.36( 3.6e-09)	0.29( 5.4e-01)	0.37( 3.3e-16)	0.51( 4.4e-03)	0.36( 2.4e-05)	0.34( 6.2e-05)	0.33( 8.8e-13)	0.56( 3.7e-05)	0.4( 0.0e+00)	0.51( 0.0e+00)	0.34( 1.1e-03)	0.11( 2.6e-02)	0.47( 0.0e+00)	0.32( 2.4e-12)	0.25( 1.1e-07)	0.51( 2.6e-05)	0.32( 3.2e-08)	0.19( 3.6e-02)	0.31( 1.2e-04)	0.39( 0.0e+00)	0.5( 0.0e+00)	0.55( 0.0e+00)	0.38( 1.5e-16)	0.22( 1.9e-04)	0.69( 0.0e+00)	0.56( 2.3e-42)	0.59( 0.0e+00)	0.39( 0.0e+00)	0.39( 1.3e-01)	0.37( 3.0e-03)
TMOD3	12	0.3( 7.1e-02)	0.52( 0.0e+00)	0.43( 0.0e+00)	0.41( 2.4e-12)	0.52( 1.6e-01)	0.58( 0.0e+00)	0.39( 3.3e-02)	0.18( 5.2e-02)	0.29( 7.1e-04)	0.46( 0.0e+00)	0.43( 3.5e-03)	0.39( 0.0e+00)	0.32( 1.0e-07)	0.13( 2.6e-01)	0.41( 0.0e+00)	0.46( 0.0e+00)	0.46( 0.0e+00)	0.19( 1.2e-04)	0.41( 1.1e-03)	0.3( 3.6e-07)	0.37( 1.1e-05)	0.53( 0.0e+00)	0.51( 0.0e+00)	0.7( 0.0e+00)	0.26( 9.1e-05)	0.45( 7.3e-23)	0.31( 3.0e-08)	0.14( 1.2e-01)	0.5( 3.8e-32)	0.51( 2.0e-08)	0.53( 0.0e+00)	0.05( 8.9e-01)	0.56( 6.1e-06)
FRYL	12	-0.01( 9.7e-01)	0.42( 0.0e+00)	0.53( 0.0e+00)	0.28( 7.4e-06)	0.25( 6.0e-01)	0.28( 1.7e-09)	0.44( 1.5e-02)	-0.1( 3.0e-01)	0.47( 8.3e-09)	0.26( 1.5e-08)	0.51( 2.5e-04)	0.42( 0.0e+00)	0.41( 6.4e-12)	0.26( 1.5e-02)	0.41( 0.0e+00)	0.5( 0.0e+00)	0.32( 2.6e-12)	-0.08( 1.1e-01)	0.52( 2.0e-05)	0.27( 7.0e-06)	0.34( 5.4e-05)	0.48( 5.9e-11)	0.49( 0.0e+00)	0.49( 9.5e-11)	0.43( 3.9e-12)	0.39( 1.4e-17)	0.33( 1.7e-09)	0.61( 0.0e+00)	0.46( 8.4e-27)	0.52( 6.5e-09)	0.42( 0.0e+00)	0.36( 1.6e-01)	0.51( 3.7e-05)
TP53BP2	12	0.57( 2.9e-04)	0.41( 0.0e+00)	0.19( 3.9e-10)	0.24( 1.4e-04)	0.1( 8.7e-01)	0.4( 0.0e+00)	0.47( 8.3e-03)	0.09( 4.1e-01)	0.56( 0.0e+00)	0.34( 1.3e-13)	0.7( 0.0e+00)	0.48( 0.0e+00)	0.43( 3.3e-14)	0.32( 1.7e-03)	0.54( 0.0e+00)	0.23( 1.8e-05)	0.22( 3.8e-06)	0.15( 2.1e-03)	0.23( 1.0e-01)	0.17( 4.8e-03)	0.33( 1.3e-04)	0.62( 0.0e+00)	0.49( 0.0e+00)	0.64( 0.0e+00)	0.42( 1.4e-11)	0.41( 3.7e-19)	0.25( 1.1e-05)	0.37( 7.7e-06)	0.62( 4.3e-53)	0.6( 0.0e+00)	0.44( 0.0e+00)	0.35( 1.7e-01)	0.45( 2.1e-04)
JMY	12	-0.1( 6.4e-01)	0.19( 3.7e-04)	0.43( 0.0e+00)	0.18( 4.8e-03)	-0.16( 7.7e-01)	0.51( 0.0e+00)	0.43( 1.7e-02)	0.18( 5.0e-02)	0.65( 0.0e+00)	0.21( 6.9e-06)	0.19( 2.7e-01)	0.51( 0.0e+00)	0.55( 0.0e+00)	0.28( 7.7e-03)	0.35( 1.4e-15)	0.28( 2.3e-07)	0.17( 3.6e-04)	0.16( 8.8e-04)	0.2( 1.7e-01)	0.09( 1.8e-01)	0.25( 5.4e-03)	0.31( 1.1e-04)	0.47( 0.0e+00)	0.58( 0.0e+00)	0.48( 0.0e+00)	0.46( 1.1e-23)	0.29( 1.5e-07)	0.6( 0.0e+00)	0.54( 1.4e-38)	0.81( 0.0e+00)	0.42( 0.0e+00)	0.37( 1.4e-01)	0.47( 1.5e-04)
TPR	12	0.41( 1.0e-02)	0.37( 1.9e-13)	0.46( 0.0e+00)	0.26( 2.9e-05)	0.3( 5.2e-01)	0.48( 0.0e+00)	0.32( 8.5e-02)	0.01( 9.6e-01)	0.44( 6.9e-08)	0.35( 1.2e-14)	0.6( 1.0e-05)	0.45( 0.0e+00)	0.6( 0.0e+00)	0.15( 1.8e-01)	0.4( 0.0e+00)	0.49( 0.0e+00)	0.31( 4.7e-12)	0.24( 4.6e-07)	0.6( 1.7e-07)	0.32( 2.1e-08)	0.26( 2.6e-03)	0.59( 0.0e+00)	0.48( 0.0e+00)	0.6( 0.0e+00)	0.61( 0.0e+00)	0.44( 1.2e-21)	0.28( 9.3e-07)	0.71( 0.0e+00)	0.61( 5.2e-51)	0.44( 2.5e-06)	0.44( 0.0e+00)	0.27( 3.2e-01)	0.37( 2.9e-03)
ZNF236	12	0.19( 3.0e-01)	0.38( 6.6e-14)	0.55( 0.0e+00)	0.34( 3.7e-08)	0.31( 5.0e-01)	0.5( 0.0e+00)	0.39( 3.0e-02)	0.04( 7.5e-01)	0.27( 1.7e-03)	0.3( 8.5e-11)	0.38( 1.2e-02)	0.37( 0.0e+00)	0.48( 0.0e+00)	0.27( 1.1e-02)	0.21( 5.5e-06)	0.51( 0.0e+00)	0.32( 9.3e-13)	0.22( 4.0e-06)	0.47( 1.5e-04)	0.28( 2.0e-06)	0.18( 5.1e-02)	0.31( 8.8e-05)	0.52( 0.0e+00)	0.56( 0.0e+00)	0.61( 0.0e+00)	0.41( 2.7e-19)	0.15( 1.3e-02)	0.68( 0.0e+00)	0.51( 3.0e-34)	0.51( 1.2e-08)	0.39( 0.0e+00)	0.28( 3.0e-01)	0.61( 7.2e-07)
PDZD8	12	0.13( 4.9e-01)	0.47( 0.0e+00)	0.51( 0.0e+00)	0.09( 1.8e-01)	0.35( 4.3e-01)	0.36( 5.1e-15)	0.28( 1.4e-01)	-0.4( 2.6e-06)	0.38( 6.3e-06)	0.33( 2.7e-13)	0.47( 8.5e-04)	0.38( 0.0e+00)	0.34( 1.9e-08)	0.18( 1.0e-01)	0.23( 2.3e-07)	0.42( 0.0e+00)	0.41( 0.0e+00)	0.13( 7.1e-03)	0.53( 1.0e-05)	0.12( 6.6e-02)	0.39( 5.4e-06)	0.54( 0.0e+00)	0.45( 0.0e+00)	0.47( 1.8e-09)	0.42( 2.9e-11)	0.52( 1.0e-30)	0.2( 7.1e-04)	0.62( 0.0e+00)	0.67( 7.3e-65)	0.78( 0.0e+00)	0.55( 0.0e+00)	0.25( 3.7e-01)	0.53( 1.6e-05)
FHIP2A	12	0.11( 5.8e-01)	0.12( 2.2e-02)	0.43( 0.0e+00)	0.08( 2.7e-01)	-0.06( 9.3e-01)	0.51( 0.0e+00)	0.51( 4.0e-03)	-0.16( 1.0e-01)	0.2( 2.7e-02)	0.16( 1.2e-03)	0.58( 2.1e-05)	0.51( 0.0e+00)	0.46( 0.0e+00)	0.23( 3.9e-02)	0.15( 8.4e-04)	0.37( 9.2e-13)	0.36( 1.1e-15)	0.05( 3.1e-01)	0.48( 1.1e-04)	0.14( 3.0e-02)	0.17( 5.9e-02)	0.41( 1.8e-07)	0.55( 0.0e+00)	0.6( 0.0e+00)	0.34( 7.0e-08)	0.4( 6.8e-18)	0.29( 1.6e-07)	0.63( 0.0e+00)	0.63( 4.4e-55)	0.51( 2.3e-08)	0.31( 4.5e-13)	0.43( 8.6e-02)	0.62( 1.8e-07)
TAB2	12	0.31( 5.8e-02)	0.33( 1.3e-10)	0.35( 0.0e+00)	0.29( 4.2e-06)	0.22( 6.6e-01)	0.44( 0.0e+00)	0.59( 7.9e-04)	0.11( 2.7e-01)	0.22( 1.2e-02)	0.24( 2.5e-07)	0.53( 1.0e-04)	0.55( 0.0e+00)	0.49( 0.0e+00)	0.2( 6.9e-02)	0.54( 0.0e+00)	0.29( 5.9e-08)	0.11( 2.4e-02)	-0.09( 8.4e-02)	0.44( 3.4e-04)	0.13( 4.5e-02)	0.26( 3.1e-03)	0.54( 0.0e+00)	0.49( 0.0e+00)	0.49( 1.0e-10)	0.33( 2.2e-07)	0.32( 4.1e-12)	0.34( 1.4e-09)	0.65( 0.0e+00)	0.6( 4.8e-50)	0.55( 4.0e-10)	0.49( 0.0e+00)	0.26( 3.3e-01)	0.45( 2.7e-04)
PTAR1	12	0.18( 3.1e-01)	0.31( 2.2e-09)	0.62( 0.0e+00)	0.23( 2.2e-04)	0.41( 3.3e-01)	0.53( 0.0e+00)	0.42( 2.0e-02)	-0.15( 1.3e-01)	0.45( 3.5e-08)	0.2( 2.5e-05)	0.39( 9.6e-03)	0.28( 3.7e-10)	0.42( 1.3e-12)	0.14( 2.2e-01)	0.4( 0.0e+00)	0.35( 5.3e-11)	0.28( 1.2e-09)	0.23( 1.8e-06)	0.45( 2.6e-04)	0.13( 5.1e-02)	0.26( 2.8e-03)	0.49( 0.0e+00)	0.56( 0.0e+00)	0.65( 0.0e+00)	0.61( 0.0e+00)	0.38( 2.2e-16)	0.36( 7.5e-11)	0.53( 0.0e+00)	0.58( 6.2e-45)	0.47( 2.3e-07)	0.47( 0.0e+00)	0.28( 3.1e-01)	0.55( 7.9e-06)
YLPM1	12	0.05( 8.4e-01)	0.43( 0.0e+00)	0.47( 0.0e+00)	0.2( 1.4e-03)	0.09( 8.8e-01)	0.45( 0.0e+00)	0.37( 4.4e-02)	0.14( 1.3e-01)	0.5( 0.0e+00)	0.36( 1.2e-15)	0.32( 3.6e-02)	0.39( 0.0e+00)	0.48( 0.0e+00)	0.22( 4.0e-02)	0.19( 2.9e-05)	0.48( 0.0e+00)	0.36( 5.3e-17)	0.22( 5.1e-06)	0.56( 3.5e-06)	0.14( 2.5e-02)	0.26( 3.5e-03)	0.53( 0.0e+00)	0.51( 0.0e+00)	0.7( 0.0e+00)	0.4( 2.6e-10)	0.28( 3.3e-09)	0.17( 3.6e-03)	0.68( 0.0e+00)	0.53( 6.9e-38)	0.54( 1.0e-09)	0.47( 0.0e+00)	0.2( 4.9e-01)	0.45( 2.7e-04)
MORC3	12	0.13( 5.1e-01)	0.25( 2.1e-06)	0.43( 0.0e+00)	0.43( 0.0e+00)	0.25( 5.9e-01)	0.51( 0.0e+00)	0.39( 3.0e-02)	0.28( 1.4e-03)	0.17( 5.4e-02)	0.28( 1.6e-09)	0.36( 1.9e-02)	0.41( 0.0e+00)	0.6( 0.0e+00)	0.11( 4.0e-01)	0.15( 1.0e-03)	0.33( 4.4e-10)	0.1( 5.1e-02)	0.13( 6.8e-03)	0.54( 6.5e-06)	0.25( 2.0e-05)	0.18( 4.6e-02)	0.53( 0.0e+00)	0.52( 0.0e+00)	0.61( 0.0e+00)	0.55( 0.0e+00)	0.36( 3.9e-15)	0.2( 4.7e-04)	0.66( 0.0e+00)	0.65( 2.3e-61)	0.67( 0.0e+00)	0.5( 0.0e+00)	0.29( 2.6e-01)	0.55( 8.6e-06)
RBM12B	12	0.22( 2.1e-01)	0.33( 8.4e-11)	0.49( 0.0e+00)	0.14( 3.0e-02)	0.31( 5.0e-01)	0.41( 0.0e+00)	0.41( 2.3e-02)	-0.02( 8.8e-01)	0.26( 2.5e-03)	0.21( 1.3e-05)	0.28( 8.0e-02)	0.34( 3.2e-15)	0.57( 0.0e+00)	0.19( 9.0e-02)	0.28( 2.7e-10)	0.51( 0.0e+00)	0.26( 1.3e-08)	0.13( 1.0e-02)	0.55( 4.1e-06)	0.27( 3.4e-06)	0.24( 7.9e-03)	0.59( 0.0e+00)	0.58( 0.0e+00)	0.65( 0.0e+00)	0.57( 0.0e+00)	0.38( 2.8e-16)	0.18( 1.8e-03)	0.69( 0.0e+00)	0.46( 1.3e-26)	0.68( 0.0e+00)	0.38( 0.0e+00)	0.41( 1.1e-01)	0.52( 2.4e-05)
RSBN1	12	0.12( 5.4e-01)	0.27( 2.6e-07)	0.54( 0.0e+00)	0.17( 8.6e-03)	-0.14( 8.0e-01)	0.46( 0.0e+00)	0.46( 9.5e-03)	-0.19( 3.7e-02)	0.25( 4.3e-03)	0.18( 1.4e-04)	0.64( 1.2e-06)	0.36( 4.9e-17)	0.58( 0.0e+00)	0.12( 3.5e-01)	0.41( 0.0e+00)	0.45( 0.0e+00)	0.05( 3.6e-01)	-0.12( 1.8e-02)	0.35( 6.2e-03)	0.15( 1.9e-02)	0.19( 4.3e-02)	0.39( 6.4e-07)	0.48( 0.0e+00)	0.52( 0.0e+00)	0.35( 4.1e-08)	0.39( 3.5e-17)	0.2( 4.7e-04)	0.61( 0.0e+00)	0.56( 2.0e-41)	0.56( 0.0e+00)	0.51( 0.0e+00)	0.51( 4.3e-02)	0.44( 3.2e-04)
HBP1	12	0.16( 4.1e-01)	0.43( 0.0e+00)	0.52( 0.0e+00)	0.32( 2.4e-07)	0.33( 4.6e-01)	0.21( 1.4e-05)	0.56( 1.4e-03)	0.22( 1.7e-02)	0.05( 6.6e-01)	0.25( 1.3e-07)	0.38( 9.9e-03)	0.41( 0.0e+00)	0.41( 5.2e-12)	0.17( 1.5e-01)	0.48( 0.0e+00)	0.43( 0.0e+00)	0.12( 1.7e-02)	0.08( 1.2e-01)	0.64( 0.0e+00)	0.05( 5.4e-01)	0.38( 7.0e-06)	0.49( 0.0e+00)	0.51( 0.0e+00)	0.22( 1.2e-02)	0.47( 0.0e+00)	0.39( 1.0e-17)	0.27( 2.8e-06)	0.75( 0.0e+00)	0.67( 6.0e-67)	0.67( 0.0e+00)	0.51( 0.0e+00)	0.32( 2.3e-01)	0.57( 4.6e-06)
TRPM7	12	0.25( 1.3e-01)	0.26( 3.6e-07)	0.58( 0.0e+00)	0.19( 2.7e-03)	0.15( 7.8e-01)	0.49( 0.0e+00)	0.33( 7.3e-02)	-0.05( 6.3e-01)	0.37( 1.0e-05)	0.34( 6.7e-14)	0.58( 1.9e-05)	0.27( 9.4e-10)	0.39( 5.6e-11)	0.22( 4.2e-02)	0.29( 6.0e-11)	0.32( 2.2e-09)	0.36( 2.4e-16)	0.28( 2.8e-09)	0.57( 1.6e-06)	0.21( 4.3e-04)	0.29( 8.7e-04)	0.41( 1.3e-07)	0.56( 0.0e+00)	0.68( 0.0e+00)	0.54( 0.0e+00)	0.48( 6.1e-26)	0.31( 2.1e-08)	0.66( 0.0e+00)	0.41( 1.1e-21)	0.74( 0.0e+00)	0.52( 0.0e+00)	0.27( 3.2e-01)	0.52( 2.4e-05)
POMK	12	0.29( 8.0e-02)	0.49( 0.0e+00)	0.51( 0.0e+00)	0.27( 1.7e-05)	0.41( 3.3e-01)	0.39( 0.0e+00)	0.22( 2.7e-01)	0.12( 2.1e-01)	0.21( 1.8e-02)	0.4( 0.0e+00)	0.27( 9.5e-02)	0.38( 0.0e+00)	0.43( 0.0e+00)	0.2( 6.7e-02)	0.26( 5.4e-09)	0.44( 2.9e-18)	0.41( 0.0e+00)	0.17( 5.0e-04)	0.45( 2.4e-04)	0.07( 3.4e-01)	0.45( 7.6e-08)	0.51( 0.0e+00)	0.53( 0.0e+00)	0.26( 2.4e-03)	0.51( 0.0e+00)	0.47( 2.5e-25)	0.25( 9.4e-06)	0.67( 0.0e+00)	0.58( 1.3e-46)	0.62( 0.0e+00)	0.36( 4.2e-17)	0.3( 2.5e-01)	0.52( 2.0e-05)
FBXO30	12	0.18( 3.2e-01)	0.43( 0.0e+00)	0.44( 0.0e+00)	0.34( 3.0e-08)	0.12( 8.4e-01)	0.43( 0.0e+00)	0.45( 1.2e-02)	0.26( 3.3e-03)	0.4( 1.3e-06)	0.41( 0.0e+00)	0.57( 2.6e-05)	0.53( 0.0e+00)	0.52( 0.0e+00)	0.08( 5.6e-01)	0.48( 0.0e+00)	0.41( 0.0e+00)	0.25( 6.4e-08)	0.46( 0.0e+00)	-0.02( 9.2e-01)	0.01( 9.0e-01)	0.09( 3.9e-01)	0.25( 2.0e-03)	0.3( 2.1e-11)	0.62( 0.0e+00)	0.52( 0.0e+00)	0.32( 6.7e-12)	0.22( 1.9e-04)	0.61( 0.0e+00)	0.27( 1.6e-09)	0.74( 0.0e+00)	0.54( 0.0e+00)	0.15( 6.4e-01)	0.53( 1.5e-05)
HEATR5B	12	0.33( 4.1e-02)	0.23( 1.3e-05)	0.53( 0.0e+00)	0.24( 1.1e-04)	0.29( 5.3e-01)	0.49( 0.0e+00)	0.34( 6.5e-02)	-0.02( 8.4e-01)	0.5( 4.5e-11)	0.43( 0.0e+00)	0.65( 5.3e-07)	0.24( 4.1e-08)	0.44( 0.0e+00)	0.2( 7.7e-02)	0.26( 1.0e-08)	0.51( 0.0e+00)	0.32( 1.4e-12)	0.18( 2.7e-04)	0.6( 2.3e-07)	0.21( 5.3e-04)	0.16( 7.8e-02)	0.44( 1.4e-08)	0.51( 0.0e+00)	0.6( 0.0e+00)	0.37( 5.0e-09)	0.38( 2.4e-16)	0.28( 9.5e-07)	0.61( 0.0e+00)	0.66( 4.3e-62)	0.59( 0.0e+00)	0.4( 0.0e+00)	0.31( 2.3e-01)	0.5( 4.5e-05)
CAMSAP1	12	0.12( 5.4e-01)	0.38( 4.3e-14)	0.35( 0.0e+00)	0.48( 0.0e+00)	0.44( 2.7e-01)	0.41( 0.0e+00)	0.34( 6.3e-02)	0.39( 4.2e-06)	0.2( 2.6e-02)	0.26( 3.3e-08)	0.32( 4.0e-02)	0.34( 3.1e-15)	0.44( 0.0e+00)	0.05( 7.5e-01)	0.05( 3.0e-01)	0.49( 0.0e+00)	0.22( 3.6e-06)	0.31( 3.2e-11)	0.56( 2.8e-06)	0.09( 2.1e-01)	0.4( 2.8e-06)	0.47( 6.2e-10)	0.59( 0.0e+00)	0.55( 0.0e+00)	0.47( 0.0e+00)	0.28( 4.6e-09)	0.26( 6.1e-06)	0.66( 0.0e+00)	0.64( 1.9e-58)	0.51( 2.4e-08)	0.5( 0.0e+00)	0.27( 3.3e-01)	0.61( 1.0e-06)
METTL14	12	-0.04( 8.6e-01)	0.35( 6.1e-12)	0.5( 0.0e+00)	0.16( 1.5e-02)	0.06( 9.2e-01)	0.5( 0.0e+00)	0.48( 7.3e-03)	-0.1( 3.0e-01)	0.47( 4.5e-09)	0.08( 1.0e-01)	0.33( 3.4e-02)	0.3( 5.7e-12)	0.43( 4.2e-15)	0.15( 2.0e-01)	0.31( 1.4e-12)	0.26( 8.3e-07)	0.33( 4.6e-13)	0.04( 4.9e-01)	0.57( 2.2e-06)	0.28( 3.1e-06)	0.28( 1.1e-03)	0.39( 5.7e-07)	0.46( 0.0e+00)	0.55( 0.0e+00)	0.51( 0.0e+00)	0.42( 4.4e-20)	0.27( 1.4e-06)	0.27( 1.6e-03)	0.49( 9.4e-31)	0.57( 0.0e+00)	0.53( 0.0e+00)	0.17( 5.8e-01)	0.61( 6.9e-07)
BLTP3A	12	0.22( 2.0e-01)	0.39( 2.5e-15)	0.48( 0.0e+00)	0.22( 4.3e-04)	0.37( 4.0e-01)	0.5( 0.0e+00)	0.38( 3.7e-02)	0.03( 7.6e-01)	0.41( 5.3e-07)	0.34( 6.1e-14)	0.62( 4.1e-06)	0.42( 0.0e+00)	0.47( 0.0e+00)	0.17( 1.3e-01)	0.32( 3.5e-13)	0.55( 0.0e+00)	0.33( 2.2e-13)	0.21( 9.2e-06)	0.4( 1.5e-03)	0.15( 1.8e-02)	0.24( 7.7e-03)	0.55( 0.0e+00)	0.57( 0.0e+00)	0.63( 0.0e+00)	0.3( 3.3e-06)	0.28( 2.7e-09)	0.3( 1.3e-07)	0.57( 0.0e+00)	0.62( 2.0e-54)	0.65( 0.0e+00)	0.49( 0.0e+00)	0.13( 6.9e-01)	0.44( 3.4e-04)
MANEA	12	0.2( 2.7e-01)	0.45( 0.0e+00)	0.48( 0.0e+00)	0.28( 4.4e-06)	0.21( 6.8e-01)	0.41( 0.0e+00)	0.49( 5.5e-03)	-0.01( 9.2e-01)	0.13( 1.7e-01)	0.33( 3.0e-13)	0.51( 2.2e-04)	0.25( 1.8e-08)	0.54( 0.0e+00)	0.08( 5.7e-01)	0.29( 1.4e-10)	0.23( 1.5e-05)	0.08( 1.1e-01)	0.01( 8.4e-01)	0.37( 3.7e-03)	0.06( 3.7e-01)	0.3( 4.1e-04)	0.49( 0.0e+00)	0.44( 0.0e+00)	0.5( 0.0e+00)	0.44( 0.0e+00)	0.32( 1.2e-11)	0.22( 1.3e-04)	0.62( 0.0e+00)	0.45( 4.5e-26)	0.67( 0.0e+00)	0.47( 0.0e+00)	0.34( 1.8e-01)	0.53( 1.5e-05)
DNAJB14	12	-0.03( 8.9e-01)	0.37( 3.7e-13)	0.54( 0.0e+00)	0.32( 2.6e-07)	0.15( 7.9e-01)	0.45( 0.0e+00)	0.52( 3.5e-03)	0.04( 7.2e-01)	0.28( 1.3e-03)	0.36( 4.0e-15)	0.42( 3.8e-03)	0.37( 0.0e+00)	0.53( 0.0e+00)	0.17( 1.2e-01)	0.23( 3.5e-07)	0.43( 0.0e+00)	0.22( 2.5e-06)	0.16( 1.4e-03)	0.51( 3.1e-05)	0.12( 6.6e-02)	0.35( 5.2e-05)	0.26( 1.2e-03)	0.53( 0.0e+00)	0.48( 5.8e-10)	0.54( 0.0e+00)	0.39( 7.6e-17)	0.42( 2.0e-14)	0.15( 1.1e-01)	0.53( 6.7e-37)	0.69( 0.0e+00)	0.48( 0.0e+00)	0.27( 3.3e-01)	0.48( 8.0e-05)
ABL2	12	0.46( 3.4e-03)	0.3( 4.3e-09)	0.5( 0.0e+00)	0.31( 5.3e-07)	0.26( 5.9e-01)	0.26( 4.0e-08)	0.22( 2.6e-01)	0.18( 5.9e-02)	0( 9.8e-01)	0.27( 1.0e-08)	0.54( 9.2e-05)	0.47( 0.0e+00)	0.53( 0.0e+00)	0.39( 1.2e-04)	0.22( 1.7e-06)	0.47( 0.0e+00)	0.25( 6.0e-08)	0.31( 2.5e-11)	-0.02( 9.3e-01)	0.28( 3.4e-06)	0.15( 1.0e-01)	0.51( 0.0e+00)	0.5( 0.0e+00)	0.48( 7.2e-10)	0.01( 8.7e-01)	0.3( 4.0e-10)	0.2( 5.3e-04)	0.57( 0.0e+00)	0.52( 4.0e-36)	0.52( 5.0e-09)	0.29( 1.7e-11)	0.11( 7.4e-01)	0.32( 1.3e-02)
NT5C2	12	0.19( 2.7e-01)	0.21( 7.5e-05)	0.3( 0.0e+00)	0.21( 1.1e-03)	0.26( 5.9e-01)	0.42( 0.0e+00)	0.34( 6.1e-02)	0( 9.9e-01)	0.26( 2.5e-03)	0.28( 8.9e-10)	0.67( 8.1e-08)	0.48( 0.0e+00)	0.55( 0.0e+00)	0.12( 3.2e-01)	0.39( 0.0e+00)	0.49( 0.0e+00)	0.32( 1.2e-12)	-0.04( 5.1e-01)	0.24( 8.3e-02)	0.1( 1.4e-01)	0.32( 2.5e-04)	0.58( 0.0e+00)	0.5( 0.0e+00)	0.51( 0.0e+00)	0.4( 1.5e-10)	0.31( 3.5e-11)	0.35( 2.7e-10)	0.7( 0.0e+00)	0.47( 1.5e-28)	0.72( 0.0e+00)	0.52( 0.0e+00)	0.43( 8.5e-02)	0.53( 1.7e-05)
PIAS1	12	0.28( 8.5e-02)	0.37( 2.4e-13)	0.51( 0.0e+00)	0.13( 5.8e-02)	-0.03( 9.7e-01)	0.57( 0.0e+00)	0.51( 4.4e-03)	-0.27( 2.4e-03)	0.42( 3.3e-07)	0.25( 8.5e-08)	0.3( 5.5e-02)	0.45( 0.0e+00)	0.58( 0.0e+00)	0.02( 8.8e-01)	0.4( 0.0e+00)	0.49( 0.0e+00)	0.33( 2.4e-13)	0.05( 4.0e-01)	0.38( 3.0e-03)	0.21( 7.5e-04)	0.19( 3.6e-02)	0.54( 0.0e+00)	0.41( 0.0e+00)	0.65( 0.0e+00)	0.55( 0.0e+00)	0.38( 5.1e-16)	0.25( 1.5e-05)	0.71( 0.0e+00)	0.52( 3.1e-36)	0.5( 2.7e-08)	0.38( 0.0e+00)	0.34( 1.9e-01)	0.46( 1.5e-04)
LANCL1	12	0.17( 3.5e-01)	0.48( 0.0e+00)	0.59( 0.0e+00)	0.07( 3.5e-01)	0.37( 3.9e-01)	0.33( 2.8e-12)	0.24( 2.1e-01)	0.21( 2.4e-02)	0.35( 2.5e-05)	0.24( 4.9e-07)	0.55( 6.0e-05)	0.37( 0.0e+00)	0.43( 1.5e-13)	0.18( 1.0e-01)	0.17( 2.1e-04)	0.39( 2.8e-14)	0.36( 2.5e-16)	0.19( 1.2e-04)	0.5( 3.4e-05)	0.14( 2.9e-02)	0.23( 8.7e-03)	0.42( 7.2e-08)	0.48( 0.0e+00)	0.41( 2.5e-07)	0.54( 0.0e+00)	0.48( 7.1e-26)	0.24( 1.8e-05)	0.69( 0.0e+00)	0.54( 1.5e-38)	0.67( 0.0e+00)	0.49( 0.0e+00)	0.38( 1.4e-01)	0.54( 1.1e-05)
STRN	12	0.43( 6.3e-03)	0.42( 0.0e+00)	0.48( 0.0e+00)	0.28( 5.5e-06)	0.37( 3.9e-01)	0.43( 0.0e+00)	0.27( 1.5e-01)	0.33( 1.4e-04)	0.35( 2.8e-05)	0.51( 0.0e+00)	0.72( 0.0e+00)	0.51( 0.0e+00)	0.5( 0.0e+00)	0.18( 1.2e-01)	0.26( 4.9e-09)	0.5( 0.0e+00)	0.23( 7.4e-07)	0.36( 5.5e-15)	0.56( 2.4e-06)	0.16( 1.2e-02)	0.31( 3.0e-04)	0.58( 0.0e+00)	0.41( 0.0e+00)	0.61( 0.0e+00)	0.38( 1.9e-09)	0.44( 7.5e-22)	0.22( 1.4e-04)	0.42( 4.2e-07)	0.72( 7.5e-80)	0.31( 1.3e-03)	0.49( 0.0e+00)	0.31( 2.4e-01)	0.47( 1.1e-04)
KLHL28	12	-0.09( 6.6e-01)	0.46( 0.0e+00)	0.46( 0.0e+00)	0.36( 2.6e-09)	0.22( 6.6e-01)	0.54( 0.0e+00)	0.56( 1.6e-03)	0.08( 4.5e-01)	0.37( 1.2e-05)	0.37( 3.3e-16)	0.4( 6.1e-03)	0.43( 0.0e+00)	0.49( 0.0e+00)	0.29( 6.1e-03)	0.24( 1.8e-07)	0.39( 1.4e-14)	0.18( 1.6e-04)	-0.06( 2.4e-01)	0.38( 3.1e-03)	0.06( 3.9e-01)	0.35( 4.7e-05)	0.31( 1.1e-04)	0.52( 0.0e+00)	0.65( 0.0e+00)	0.47( 0.0e+00)	0.45( 1.2e-22)	0.3( 9.7e-08)	0.61( 0.0e+00)	0.45( 1.0e-25)	0.56( 0.0e+00)	0.54( 0.0e+00)	0.35( 1.7e-01)	0.55( 1.0e-05)
ATF6	12	0.4( 1.3e-02)	0.21( 5.2e-05)	0.48( 0.0e+00)	0.21( 1.2e-03)	0.35( 4.3e-01)	0.47( 0.0e+00)	0.47( 7.9e-03)	-0.02( 8.7e-01)	0.14( 1.3e-01)	0.28( 1.1e-09)	0.59( 1.5e-05)	0.45( 0.0e+00)	0.48( 0.0e+00)	0.15( 2.0e-01)	0.45( 0.0e+00)	0.25( 3.4e-06)	0.35( 2.4e-15)	0.11( 3.0e-02)	0.37( 3.8e-03)	0.13( 4.2e-02)	0.44( 1.9e-07)	0.61( 0.0e+00)	0.4( 0.0e+00)	0.55( 0.0e+00)	0.34( 1.0e-07)	0.39( 6.3e-17)	0.28( 5.7e-07)	0.37( 8.6e-06)	0.66( 4.8e-62)	0.65( 0.0e+00)	0.39( 0.0e+00)	0.16( 6.1e-01)	0.5( 4.4e-05)
INO80	12	0.32( 4.8e-02)	0.57( 0.0e+00)	0.44( 0.0e+00)	0.33( 1.0e-07)	0.27( 5.7e-01)	0.4( 0.0e+00)	0.34( 6.5e-02)	-0.06( 5.5e-01)	0.5( 7.0e-11)	0.31( 1.3e-11)	0.39( 8.1e-03)	0.34( 1.0e-14)	0.53( 0.0e+00)	0.11( 3.9e-01)	0.24( 1.8e-07)	0.55( 0.0e+00)	0.39( 0.0e+00)	0.25( 1.0e-07)	0.54( 6.6e-06)	0.31( 1.5e-07)	0.09( 4.1e-01)	0.56( 0.0e+00)	0.41( 0.0e+00)	0.58( 0.0e+00)	0.46( 0.0e+00)	0.38( 1.2e-16)	0.28( 4.6e-07)	0.6( 0.0e+00)	0.6( 1.4e-50)	0.69( 0.0e+00)	0.38( 0.0e+00)	0.34( 1.8e-01)	0.47( 1.1e-04)
FRS2	12	0.17( 3.4e-01)	0.23( 9.9e-06)	0.42( 0.0e+00)	0.29( 3.0e-06)	0.16( 7.8e-01)	0.5( 0.0e+00)	0.41( 2.3e-02)	0.11( 2.5e-01)	0.53( 0.0e+00)	0.29( 3.1e-10)	0.7( 0.0e+00)	0.39( 0.0e+00)	0.46( 0.0e+00)	0.23( 3.6e-02)	0.63( 0.0e+00)	0.43( 0.0e+00)	0.24( 2.8e-07)	0.03( 6.5e-01)	0.42( 7.1e-04)	0.18( 3.9e-03)	0.35( 5.2e-05)	0.4( 2.3e-07)	0.57( 0.0e+00)	0.62( 0.0e+00)	0.31( 1.1e-06)	0.49( 3.0e-27)	0.22( 1.4e-04)	0.41( 7.0e-07)	0.65( 5.7e-61)	0.84( 0.0e+00)	0.48( 0.0e+00)	0.26( 3.3e-01)	0.62( 2.5e-07)
TAF2	12	0.21( 2.4e-01)	0.44( 0.0e+00)	0.38( 0.0e+00)	0.36( 2.2e-09)	0.06( 9.3e-01)	0.32( 6.2e-12)	0.34( 6.2e-02)	0.2( 3.2e-02)	0.29( 6.4e-04)	0.4( 0.0e+00)	0.59( 1.4e-05)	0.4( 0.0e+00)	0.47( 0.0e+00)	0.19( 9.8e-02)	0.29( 3.6e-11)	0.5( 0.0e+00)	0.26( 1.0e-08)	0.13( 1.1e-02)	0.48( 7.6e-05)	0.21( 5.7e-04)	0.35( 3.4e-05)	0.48( 3.2e-11)	0.55( 0.0e+00)	0.51( 0.0e+00)	0.55( 0.0e+00)	0.42( 4.8e-20)	0.21( 2.3e-04)	0.68( 0.0e+00)	0.52( 2.1e-35)	0.51( 1.7e-08)	0.48( 0.0e+00)	0.17( 5.8e-01)	0.37( 3.0e-03)
ZNF260	12	0.01( 9.6e-01)	0.09( 1.1e-01)	0.49( 0.0e+00)	0.15( 2.0e-02)	0.12( 8.4e-01)	0.28( 1.6e-09)	0.31( 1.0e-01)	-0.03( 7.7e-01)	0.45( 3.9e-08)	0.08( 1.3e-01)	0.51( 2.7e-04)	0.42( 0.0e+00)	0.54( 0.0e+00)	0.17( 1.4e-01)	0.37( 0.0e+00)	0.4( 2.9e-15)	0.16( 9.9e-04)	-0.01( 8.7e-01)	0.47( 1.2e-04)	0.15( 2.2e-02)	0.27( 1.7e-03)	0.36( 3.5e-06)	0.51( 0.0e+00)	0.55( 0.0e+00)	0.45( 0.0e+00)	0.46( 1.2e-24)	0.15( 1.4e-02)	0.47( 7.1e-09)	0.54( 1.4e-38)	0.71( 0.0e+00)	0.46( 0.0e+00)	0.45( 8.0e-02)	0.45( 2.8e-04)
XRN1	12	0.36( 2.4e-02)	0.43( 0.0e+00)	0.51( 0.0e+00)	0.32( 1.6e-07)	0.31( 5.0e-01)	0.54( 0.0e+00)	0.54( 2.3e-03)	0.15( 1.1e-01)	0.3( 4.1e-04)	0.21( 1.3e-05)	0.11( 5.7e-01)	0.43( 0.0e+00)	0.51( 0.0e+00)	0.16( 1.5e-01)	0.36( 6.1e-17)	0.35( 2.0e-11)	0.16( 8.3e-04)	0.07( 1.6e-01)	0.24( 8.7e-02)	0.23( 1.7e-04)	0.28( 1.0e-03)	0.47( 8.1e-10)	0.55( 0.0e+00)	0.62( 0.0e+00)	0.45( 0.0e+00)	0.32( 4.0e-12)	0.29( 3.8e-07)	0.53( 0.0e+00)	0.54( 7.4e-39)	0.5( 3.3e-08)	0.38( 0.0e+00)	0.48( 5.9e-02)	0.53( 1.9e-05)
GCC2	12	0.24( 1.7e-01)	0.25( 2.2e-06)	0.51( 0.0e+00)	0.01( 9.4e-01)	0.39( 3.7e-01)	0.53( 0.0e+00)	0.51( 3.8e-03)	-0.42( 5.4e-07)	0.38( 4.5e-06)	0.22( 2.8e-06)	0.62( 3.8e-06)	0.38( 0.0e+00)	0.45( 0.0e+00)	0.19( 8.6e-02)	0.33( 3.9e-14)	0.54( 0.0e+00)	0.27( 2.9e-09)	0.09( 8.1e-02)	0.54( 8.5e-06)	0.34( 5.5e-09)	0.35( 4.1e-05)	0.39( 6.3e-07)	0.43( 0.0e+00)	0.68( 0.0e+00)	0.43( 1.8e-12)	0.4( 7.7e-18)	0.22( 1.1e-04)	0.55( 0.0e+00)	0.67( 1.2e-64)	0.72( 0.0e+00)	0.43( 0.0e+00)	0.33( 2.0e-01)	0.51( 3.1e-05)
CEP295	12	0.27( 1.1e-01)	0.31( 1.4e-09)	0.42( 0.0e+00)	0.17( 9.3e-03)	0.38( 3.9e-01)	0.46( 0.0e+00)	0.25( 2.0e-01)	-0.17( 7.5e-02)	0.41( 4.9e-07)	0.29( 4.6e-10)	0.52( 2.1e-04)	0.28( 1.9e-10)	0.51( 0.0e+00)	0.17( 1.3e-01)	0.24( 1.6e-07)	0.54( 0.0e+00)	0.17( 4.6e-04)	0.24( 3.6e-07)	0.58( 1.0e-06)	0.23( 1.0e-04)	0.15( 1.2e-01)	0.24( 3.3e-03)	0.52( 0.0e+00)	0.59( 0.0e+00)	0.6( 0.0e+00)	0.41( 4.0e-19)	0.19( 1.5e-03)	0.28( 1.0e-03)	0.57( 2.6e-44)	0.54( 1.8e-09)	0.46( 0.0e+00)	0.27( 3.2e-01)	0.55( 8.8e-06)
FBXO38	12	-0.1( 6.0e-01)	0.33( 1.5e-10)	0.4( 0.0e+00)	0.23( 2.6e-04)	0.27( 5.7e-01)	0.38( 0.0e+00)	0.45( 1.1e-02)	-0.08( 4.3e-01)	0.25( 4.7e-03)	0.14( 3.2e-03)	0.23( 1.8e-01)	0.35( 2.6e-16)	0.42( 7.0e-13)	-0.07( 5.9e-01)	0.14( 2.2e-03)	0.46( 0.0e+00)	0.15( 1.6e-03)	0( 9.4e-01)	0.57( 1.8e-06)	0.1( 1.3e-01)	0.26( 2.9e-03)	0.49( 0.0e+00)	0.48( 0.0e+00)	0.48( 7.0e-10)	0.47( 0.0e+00)	0.36( 1.3e-14)	0.28( 5.7e-07)	0.53( 0.0e+00)	0.48( 3.2e-29)	0.46( 5.8e-07)	0.49( 0.0e+00)	0.25( 3.5e-01)	0.54( 1.4e-05)
SLC39A6	12	0.13( 5.1e-01)	0.19( 2.5e-04)	0.3( 0.0e+00)	0.35( 1.2e-08)	0.05( 9.4e-01)	0.57( 0.0e+00)	0.55( 1.8e-03)	0.52( 0.0e+00)	0.16( 8.2e-02)	0.21( 1.2e-05)	0.49( 4.5e-04)	0.33( 4.0e-14)	0.53( 0.0e+00)	0.01( 9.3e-01)	0.09( 7.3e-02)	0.55( 0.0e+00)	0.3( 3.0e-11)	0.25( 9.9e-08)	0.25( 7.2e-02)	0.04( 5.6e-01)	0.34( 6.6e-05)	0.32( 6.8e-05)	0.47( 0.0e+00)	0.48( 4.9e-10)	0.27( 3.1e-05)	0.28( 2.3e-09)	0.25( 7.2e-06)	0.51( 0.0e+00)	0.67( 1.7e-66)	0.73( 0.0e+00)	0.35( 3.0e-16)	0.17( 5.8e-01)	0.47( 1.3e-04)
GTF2I	12	0.15( 4.4e-01)	0.41( 0.0e+00)	0.56( 0.0e+00)	0.34( 1.9e-08)	0.44( 2.7e-01)	0.36( 2.7e-15)	0.32( 8.2e-02)	0.23( 1.0e-02)	0.5( 0.0e+00)	0.42( 0.0e+00)	0.46( 1.2e-03)	0.31( 7.3e-13)	0.35( 5.9e-09)	0.06( 6.5e-01)	0.43( 0.0e+00)	0.44( 0.0e+00)	0.33( 4.2e-13)	0.29( 1.0e-09)	0.61( 0.0e+00)	0.23( 1.8e-04)	0.38( 9.2e-06)	0.58( 0.0e+00)	0.5( 0.0e+00)	0.52( 0.0e+00)	0.49( 0.0e+00)	0.36( 1.4e-14)	0.12( 5.1e-02)	0.67( 0.0e+00)	0.6( 1.3e-50)	0.63( 0.0e+00)	0.54( 0.0e+00)	0.31( 2.4e-01)	0.41( 1.1e-03)
REV3L	12	0.29( 7.9e-02)	0.33( 1.7e-10)	0.5( 0.0e+00)	0.14( 3.3e-02)	0.24( 6.2e-01)	0.57( 0.0e+00)	0.46( 9.8e-03)	-0.16( 9.5e-02)	0.44( 5.3e-08)	0.31( 1.2e-11)	0.72( 0.0e+00)	0.45( 0.0e+00)	0.5( 0.0e+00)	0.25( 2.3e-02)	0.25( 4.2e-08)	0.38( 1.1e-13)	0.23( 5.6e-07)	0.08( 1.1e-01)	0.44( 3.7e-04)	0.18( 3.2e-03)	0.14( 1.5e-01)	0.32( 7.3e-05)	0.35( 1.0e-14)	0.68( 0.0e+00)	0.57( 0.0e+00)	0.33( 2.5e-12)	0.28( 4.3e-07)	0.76( 0.0e+00)	0.6( 8.2e-50)	0.72( 0.0e+00)	0.54( 0.0e+00)	0.29( 2.8e-01)	0.53( 1.7e-05)
ERCC6L2	12	0.04( 8.8e-01)	0.35( 2.5e-12)	0.57( 0.0e+00)	0.24( 1.7e-04)	0.4( 3.4e-01)	0.44( 0.0e+00)	0.28( 1.3e-01)	0.1( 3.0e-01)	0.29( 5.6e-04)	0.25( 5.8e-08)	0.09( 6.8e-01)	0.54( 0.0e+00)	0.56( 0.0e+00)	0.24( 2.9e-02)	0.27( 1.2e-09)	0.39( 5.0e-14)	0.28( 1.1e-09)	0.28( 2.4e-09)	0.54( 6.8e-06)	0.07( 3.2e-01)	0.25( 4.6e-03)	0.57( 0.0e+00)	0.5( 0.0e+00)	0.63( 0.0e+00)	0.52( 0.0e+00)	0.45( 6.9e-23)	0.3( 1.2e-07)	0.43( 1.5e-07)	0.63( 2.1e-56)	0.58( 0.0e+00)	0.52( 0.0e+00)	0.34( 1.9e-01)	0.55( 1.0e-05)
FAM13B	12	-0.18( 3.3e-01)	0.07( 2.3e-01)	0.51( 0.0e+00)	0.14( 3.3e-02)	0.08( 9.0e-01)	0.47( 0.0e+00)	0.31( 1.0e-01)	-0.18( 5.5e-02)	0.31( 2.2e-04)	0.04( 4.7e-01)	0.16( 3.9e-01)	0.37( 0.0e+00)	0.42( 2.0e-13)	0.11( 3.9e-01)	0.11( 2.0e-02)	0.48( 0.0e+00)	0.16( 1.1e-03)	0.05( 4.0e-01)	0.62( 0.0e+00)	0.24( 5.2e-05)	0.09( 3.9e-01)	0.45( 3.2e-09)	0.46( 0.0e+00)	0.53( 0.0e+00)	0.6( 0.0e+00)	0.35( 1.3e-13)	0.22( 1.1e-04)	0.72( 0.0e+00)	0.48( 9.0e-30)	0.64( 0.0e+00)	0.44( 0.0e+00)	0.38( 1.4e-01)	0.47( 1.3e-04)
HELZ	12	0.33( 4.4e-02)	0.42( 0.0e+00)	0.52( 0.0e+00)	0.23( 3.2e-04)	0.17( 7.5e-01)	0.47( 0.0e+00)	0.29( 1.2e-01)	0.03( 8.1e-01)	0.45( 2.2e-08)	0.3( 3.7e-11)	0.7( 0.0e+00)	0.36( 8.0e-17)	0.4( 2.1e-11)	0.09( 5.1e-01)	0.33( 3.6e-14)	0.42( 0.0e+00)	0.23( 9.1e-07)	0.13( 8.0e-03)	0.47( 1.5e-04)	0.21( 4.0e-04)	0.23( 1.1e-02)	0.37( 2.9e-06)	0.52( 0.0e+00)	0.6( 0.0e+00)	0.53( 0.0e+00)	0.4( 3.5e-18)	0.26( 4.0e-06)	0.49( 1.5e-09)	0.38( 3.5e-18)	0.67( 0.0e+00)	0.46( 0.0e+00)	0.3( 2.5e-01)	0.48( 8.0e-05)
UBXN4	12	0.1( 6.1e-01)	0.36( 4.6e-13)	0.48( 0.0e+00)	0.16( 1.6e-02)	0.46( 2.4e-01)	0.39( 0.0e+00)	0.44( 1.4e-02)	0.06( 5.8e-01)	0.33( 9.3e-05)	0.36( 1.2e-15)	0.68( 0.0e+00)	0.34( 2.2e-15)	0.5( 0.0e+00)	0.21( 5.4e-02)	0.52( 0.0e+00)	0.47( 0.0e+00)	0.28( 5.2e-10)	0.28( 4.9e-09)	0.44( 4.4e-04)	0.29( 5.7e-07)	0.42( 8.9e-07)	0.28( 4.7e-04)	0.44( 0.0e+00)	0.51( 0.0e+00)	0.53( 0.0e+00)	0.35( 5.8e-14)	0.26( 4.0e-06)	0.55( 0.0e+00)	0.67( 7.8e-67)	0.52( 7.3e-09)	0.52( 0.0e+00)	0.31( 2.3e-01)	0.52( 2.7e-05)
OSBPL8	12	0.37( 2.1e-02)	0.5( 0.0e+00)	0.5( 0.0e+00)	0.35( 7.4e-09)	0.32( 4.7e-01)	0.55( 0.0e+00)	0.33( 7.7e-02)	0.14( 1.4e-01)	0.05( 6.4e-01)	0.36( 3.4e-15)	0.57( 3.0e-05)	0.31( 2.7e-12)	0.3( 1.3e-06)	0.09( 5.0e-01)	0.18( 6.4e-05)	0.48( 0.0e+00)	0.14( 3.0e-03)	-0.06( 2.4e-01)	0.17( 2.3e-01)	0.02( 8.1e-01)	0.31( 2.6e-04)	0.5( 0.0e+00)	0.52( 0.0e+00)	0.63( 0.0e+00)	0.4( 2.8e-10)	0.47( 9.2e-25)	0.29( 1.4e-07)	0.4( 2.1e-06)	0.65( 1.0e-61)	0.42( 7.0e-06)	0.58( 0.0e+00)	0.31( 2.4e-01)	0.67( 0.0e+00)
POLK	12	0.06( 8.0e-01)	0.41( 0.0e+00)	0.54( 0.0e+00)	0.2( 1.6e-03)	0.34( 4.5e-01)	0.45( 0.0e+00)	0.41( 2.5e-02)	0.01( 9.6e-01)	0.32( 1.6e-04)	0.14( 4.1e-03)	0.41( 4.8e-03)	0.32( 4.0e-13)	0.46( 0.0e+00)	0.2( 7.8e-02)	0.41( 0.0e+00)	0.45( 0.0e+00)	0.1( 3.7e-02)	-0.07( 2.1e-01)	0.41( 9.2e-04)	0.11( 8.2e-02)	0.35( 4.1e-05)	0.33( 4.3e-05)	0.51( 0.0e+00)	0.55( 0.0e+00)	0.6( 0.0e+00)	0.44( 9.1e-22)	0.33( 2.3e-09)	0.63( 0.0e+00)	0.45( 2.0e-26)	0.71( 0.0e+00)	0.45( 0.0e+00)	0.22( 4.4e-01)	0.52( 2.5e-05)
EIF3A	12	0.35( 2.8e-02)	0.52( 0.0e+00)	0.42( 0.0e+00)	0.4( 3.0e-11)	0.19( 7.1e-01)	0.42( 0.0e+00)	0.32( 8.2e-02)	-0.06( 5.6e-01)	0.27( 2.0e-03)	0.42( 0.0e+00)	0.7( 0.0e+00)	0.39( 0.0e+00)	0.41( 3.2e-12)	0.14( 2.2e-01)	0.16( 6.7e-04)	0.52( 0.0e+00)	0.47( 0.0e+00)	0.19( 6.2e-05)	0.48( 9.4e-05)	0.24( 6.0e-05)	0.38( 7.0e-06)	0.63( 0.0e+00)	0.44( 0.0e+00)	0.68( 0.0e+00)	0.39( 5.7e-10)	0.44( 7.6e-22)	0.2( 7.0e-04)	0.65( 0.0e+00)	0.72( 1.4e-78)	0.53( 4.7e-09)	0.51( 0.0e+00)	0.28( 3.0e-01)	0.54( 1.2e-05)
KMT2C	12	0.03( 9.2e-01)	0.31( 1.0e-09)	0.51( 0.0e+00)	0.16( 1.1e-02)	0.12( 8.4e-01)	0.44( 0.0e+00)	0.36( 4.9e-02)	0.03( 7.6e-01)	0.52( 0.0e+00)	0.44( 0.0e+00)	0.29( 6.7e-02)	0.44( 0.0e+00)	0.47( 0.0e+00)	0.13( 2.9e-01)	0.55( 0.0e+00)	0.44( 0.0e+00)	0.23( 6.1e-07)	0.19( 7.5e-05)	0.52( 1.5e-05)	0.27( 5.5e-06)	0.23( 1.1e-02)	0.38( 9.4e-07)	0.56( 0.0e+00)	0.62( 0.0e+00)	0.59( 0.0e+00)	0.41( 4.5e-19)	0.22( 1.9e-04)	0.7( 0.0e+00)	0.64( 8.8e-59)	0.53( 2.9e-09)	0.4( 0.0e+00)	0.32( 2.2e-01)	0.63( 0.0e+00)
PHIP	12	0.19( 3.0e-01)	0.37( 2.5e-13)	0.56( 0.0e+00)	0.17( 7.4e-03)	0.14( 8.1e-01)	0.54( 0.0e+00)	0.39( 3.1e-02)	0( 9.8e-01)	0.3( 3.6e-04)	0.32( 3.5e-12)	0.58( 1.6e-05)	0.43( 0.0e+00)	0.52( 0.0e+00)	0.15( 2.0e-01)	0.27( 9.2e-10)	0.45( 0.0e+00)	0.28( 1.6e-09)	0.22( 5.0e-06)	0.5( 4.8e-05)	0.37( 1.6e-10)	0.2( 3.0e-02)	0.35( 1.2e-05)	0.46( 0.0e+00)	0.72( 0.0e+00)	0.55( 0.0e+00)	0.42( 2.5e-20)	0.26( 3.3e-06)	0.63( 0.0e+00)	0.57( 1.9e-44)	0.58( 0.0e+00)	0.42( 0.0e+00)	0.33( 2.1e-01)	0.49( 6.9e-05)
UBR4	12	0.38( 1.7e-02)	0.47( 0.0e+00)	0.52( 0.0e+00)	0.3( 1.4e-06)	0.33( 4.6e-01)	0.47( 0.0e+00)	0.48( 6.9e-03)	0.01( 9.3e-01)	0.4( 1.6e-06)	0.41( 0.0e+00)	0.74( 0.0e+00)	0.12( 1.0e-02)	0.19( 2.3e-03)	0.16( 1.8e-01)	0.4( 0.0e+00)	0.43( 0.0e+00)	0.36( 1.0e-15)	0.13( 1.1e-02)	0.52( 1.8e-05)	0.19( 2.0e-03)	0.28( 1.1e-03)	0.54( 0.0e+00)	0.52( 0.0e+00)	0.62( 0.0e+00)	0.45( 0.0e+00)	0.19( 1.1e-04)	0.24( 3.2e-05)	0.43( 2.0e-07)	0.57( 4.2e-44)	0.62( 0.0e+00)	0.39( 0.0e+00)	0.33( 2.0e-01)	0.04( 8.1e-01)
SMAD1	12	0.25( 1.5e-01)	0.5( 0.0e+00)	0.47( 0.0e+00)	0.4( 4.2e-11)	0.38( 3.8e-01)	0.47( 0.0e+00)	0.41( 2.2e-02)	0.31( 3.7e-04)	0.45( 3.2e-08)	0.35( 1.1e-14)	0.16( 4.0e-01)	0.6( 0.0e+00)	0.48( 0.0e+00)	0.17( 1.5e-01)	0.45( 0.0e+00)	0.31( 7.5e-09)	0.16( 9.5e-04)	0.18( 2.1e-04)	0.38( 2.7e-03)	0.29( 9.2e-07)	0.32( 1.9e-04)	0.64( 0.0e+00)	0.46( 0.0e+00)	0.51( 0.0e+00)	0.32( 8.5e-07)	0.35( 4.7e-14)	0.2( 7.5e-04)	0.26( 3.1e-03)	0.34( 7.1e-15)	0.56( 0.0e+00)	0.58( 0.0e+00)	0.27( 3.2e-01)	0.48( 1.0e-04)
ZNF45	12	0.02( 9.2e-01)	0.25( 1.4e-06)	0.51( 0.0e+00)	0.15( 2.2e-02)	0.08( 9.1e-01)	0.45( 0.0e+00)	0.38( 3.6e-02)	-0.11( 2.6e-01)	0.5( 0.0e+00)	0.12( 1.1e-02)	0.31( 5.2e-02)	0.39( 0.0e+00)	0.55( 0.0e+00)	0.19( 9.0e-02)	0.37( 0.0e+00)	0.37( 8.6e-13)	0.22( 1.8e-06)	0.02( 7.6e-01)	0.31( 1.8e-02)	0.07( 2.9e-01)	0.22( 1.5e-02)	0.47( 3.7e-10)	0.48( 0.0e+00)	0.54( 0.0e+00)	0.45( 0.0e+00)	0.46( 1.2e-24)	0.19( 1.0e-03)	0.7( 0.0e+00)	0.45( 2.7e-26)	0.62( 0.0e+00)	0.43( 0.0e+00)	0.2( 5.0e-01)	0.53( 1.7e-05)
WDR26	12	0.48( 2.2e-03)	0.37( 2.5e-13)	0.37( 0.0e+00)	0.22( 5.0e-04)	0.26( 5.9e-01)	0.49( 0.0e+00)	0.47( 9.3e-03)	0.32( 2.2e-04)	0.19( 3.2e-02)	0.44( 0.0e+00)	0.55( 5.3e-05)	0.46( 0.0e+00)	0.54( 0.0e+00)	0.15( 1.9e-01)	0.17( 2.6e-04)	0.38( 3.0e-13)	0.28( 5.3e-10)	0.28( 2.5e-09)	0.36( 4.5e-03)	0.19( 1.7e-03)	0.28( 1.4e-03)	0.58( 0.0e+00)	0.45( 0.0e+00)	0.61( 0.0e+00)	0.4( 3.3e-10)	0.33( 1.4e-12)	0.27( 1.1e-06)	0.56( 0.0e+00)	0.68( 1.4e-69)	0.26( 6.6e-03)	0.37( 0.0e+00)	0.17( 5.6e-01)	0.56( 5.8e-06)
CHD2	12	0.11( 5.8e-01)	0.35( 4.7e-12)	0.46( 0.0e+00)	0.26( 4.0e-05)	0.19( 7.1e-01)	0.5( 0.0e+00)	0.42( 2.0e-02)	-0.08( 4.4e-01)	0.53( 0.0e+00)	0.37( 0.0e+00)	0.57( 3.3e-05)	0.26( 3.3e-09)	0.49( 0.0e+00)	0.37( 2.5e-04)	0.27( 1.7e-09)	0.43( 0.0e+00)	0.3( 4.2e-11)	0.05( 3.1e-01)	0.55( 5.5e-06)	0.34( 7.0e-09)	0.17( 7.2e-02)	0.25( 2.3e-03)	0.46( 0.0e+00)	0.64( 0.0e+00)	0.49( 0.0e+00)	0.37( 1.0e-15)	0.27( 2.8e-06)	0.68( 0.0e+00)	0.48( 1.6e-29)	0.64( 0.0e+00)	0.35( 7.0e-17)	0.49( 5.4e-02)	0.44( 3.9e-04)
TEAD1	12	0.35( 3.0e-02)	0.24( 2.5e-06)	0.58( 0.0e+00)	0.14( 3.2e-02)	0.39( 3.6e-01)	0.44( 0.0e+00)	0.55( 1.8e-03)	0.01( 9.1e-01)	0.43( 1.2e-07)	0.24( 3.3e-07)	0.32( 3.7e-02)	0.31( 1.6e-12)	0.4( 1.4e-11)	-0.06( 6.7e-01)	0.44( 0.0e+00)	0.44( 0.0e+00)	0.21( 4.2e-06)	0.07( 2.1e-01)	0.48( 8.8e-05)	0.1( 1.5e-01)	0.39( 3.9e-06)	0.52( 0.0e+00)	0.3( 2.2e-11)	0.64( 0.0e+00)	0.59( 0.0e+00)	0.54( 4.7e-34)	0.21( 3.3e-04)	0.58( 0.0e+00)	0.65( 4.3e-60)	0.84( 0.0e+00)	0.53( 0.0e+00)	0.3( 2.6e-01)	0.51( 2.9e-05)
SPG11	12	0.07( 7.6e-01)	0.36( 5.8e-13)	0.49( 0.0e+00)	0.17( 7.2e-03)	0.33( 4.7e-01)	0.47( 0.0e+00)	0.38( 3.5e-02)	-0.15( 1.1e-01)	0.63( 0.0e+00)	0.28( 1.6e-09)	0.39( 9.3e-03)	0.3( 9.1e-12)	0.38( 1.8e-10)	0.02( 8.9e-01)	0.44( 0.0e+00)	0.49( 0.0e+00)	0.42( 0.0e+00)	0.19( 8.8e-05)	0.6( 2.8e-07)	0.26( 1.0e-05)	0.19( 3.7e-02)	0.44( 8.9e-09)	0.49( 0.0e+00)	0.59( 0.0e+00)	0.49( 0.0e+00)	0.34( 4.6e-13)	0.29( 1.6e-07)	0.63( 0.0e+00)	0.55( 6.5e-40)	0.52( 8.0e-09)	0.35( 5.3e-17)	0.23( 4.0e-01)	0.54( 1.1e-05)
FAM168B	12	0.33( 4.0e-02)	0.42( 0.0e+00)	0.42( 0.0e+00)	0.34( 1.9e-08)	0.58( 9.7e-02)	0.25( 1.0e-07)	0.4( 2.6e-02)	0.11( 2.5e-01)	0.45( 3.9e-08)	0.4( 0.0e+00)	0.67( 1.1e-07)	0.26( 5.6e-09)	0.34( 2.0e-08)	0.02( 9.3e-01)	0.15( 1.2e-03)	0.48( 0.0e+00)	0.39( 0.0e+00)	0.39( 0.0e+00)	0.58( 1.1e-06)	0.22( 2.0e-04)	0.3( 5.5e-04)	0.56( 0.0e+00)	0.37( 9.7e-20)	0.56( 0.0e+00)	0.59( 0.0e+00)	0.45( 1.8e-23)	0.13( 2.8e-02)	0.57( 0.0e+00)	0.62( 6.4e-55)	0.7( 0.0e+00)	0.5( 0.0e+00)	0.31( 2.4e-01)	0.56( 6.3e-06)
TAF1	12	-0.15( 4.3e-01)	0.3( 2.7e-09)	0.54( 0.0e+00)	0.09( 2.2e-01)	0.19( 7.2e-01)	0.27( 1.6e-08)	0.33( 7.4e-02)	-0.24( 8.7e-03)	0.47( 9.1e-09)	0.33( 8.0e-13)	0.47( 9.0e-04)	0.42( 0.0e+00)	0.52( 0.0e+00)	0.19( 8.7e-02)	0.36( 7.5e-18)	0.43( 0.0e+00)	0.19( 8.0e-05)	0.22( 6.0e-06)	0.41( 1.0e-03)	0.2( 1.1e-03)	0.27( 2.0e-03)	0.54( 0.0e+00)	0.48( 0.0e+00)	0.49( 2.0e-10)	0.52( 0.0e+00)	0.39( 1.1e-17)	0.2( 4.2e-04)	0.65( 0.0e+00)	0.64( 5.6e-59)	0.55( 1.8e-10)	0.4( 0.0e+00)	0.19( 5.0e-01)	0.61( 7.0e-07)
NCOA1	12	0.31( 6.1e-02)	0.01( 8.5e-01)	0.44( 0.0e+00)	0.11( 1.1e-01)	0.21( 6.7e-01)	0.48( 0.0e+00)	0.46( 1.0e-02)	-0.01( 9.7e-01)	0.71( 0.0e+00)	0.28( 7.6e-10)	0.63( 2.5e-06)	0.46( 0.0e+00)	0.5( 0.0e+00)	0.26( 1.4e-02)	0.53( 0.0e+00)	0.38( 1.9e-13)	0.3( 8.8e-11)	0.22( 6.2e-06)	0.46( 1.7e-04)	0.23( 1.4e-04)	0.15( 1.2e-01)	0.44( 9.0e-09)	0.38( 0.0e+00)	0.58( 0.0e+00)	0.3( 3.8e-06)	0.27( 7.9e-09)	0.05( 4.6e-01)	0.6( 0.0e+00)	0.6( 2.6e-50)	0.67( 0.0e+00)	0.38( 0.0e+00)	0.29( 2.7e-01)	0.39( 1.8e-03)
ANKFY1	12	0.26( 1.2e-01)	0.46( 0.0e+00)	0.52( 0.0e+00)	0.22( 6.1e-04)	0.35( 4.4e-01)	0.39( 0.0e+00)	0.52( 3.1e-03)	0.03( 8.1e-01)	0.7( 0.0e+00)	0.3( 1.4e-10)	0.58( 1.7e-05)	0.33( 3.5e-14)	0.28( 3.2e-06)	0.13( 2.8e-01)	0.63( 0.0e+00)	0.43( 0.0e+00)	0.33( 1.6e-13)	0.12( 1.7e-02)	0.6( 2.1e-07)	0.13( 3.5e-02)	0.19( 3.9e-02)	0.46( 1.6e-09)	0.47( 0.0e+00)	0.36( 1.1e-05)	0.38( 2.8e-09)	0.25( 1.6e-07)	0.22( 9.6e-05)	0.48( 3.5e-09)	0.66( 7.4e-64)	0.59( 0.0e+00)	0.39( 0.0e+00)	0.17( 5.8e-01)	0.41( 9.1e-04)
ZNF510	12	-0.02( 9.5e-01)	0.21( 4.2e-05)	0.52( 0.0e+00)	0.13( 4.4e-02)	0.23( 6.4e-01)	0.36( 3.9e-15)	0.43( 1.8e-02)	-0.16( 9.5e-02)	0.34( 4.4e-05)	0.12( 1.8e-02)	0.26( 1.1e-01)	0.46( 0.0e+00)	0.56( 0.0e+00)	0.25( 1.8e-02)	0.27( 1.0e-09)	0.38( 1.3e-13)	0.22( 3.4e-06)	0.17( 3.5e-04)	0.58( 8.5e-07)	0.06( 4.4e-01)	0.24( 5.8e-03)	0.38( 1.6e-06)	0.51( 0.0e+00)	0.55( 0.0e+00)	0.58( 0.0e+00)	0.32( 6.3e-12)	0.19( 1.2e-03)	0.56( 0.0e+00)	0.5( 4.6e-32)	0.59( 0.0e+00)	0.49( 0.0e+00)	0.2( 4.8e-01)	0.51( 2.9e-05)
AIDA	12	0.43( 6.4e-03)	0.37( 1.3e-13)	0.4( 0.0e+00)	0.2( 1.6e-03)	0.41( 3.2e-01)	0.57( 0.0e+00)	0.46( 1.0e-02)	0.05( 6.4e-01)	0.07( 4.6e-01)	0.19( 8.5e-05)	0.66( 3.8e-07)	0.28( 2.0e-10)	0.55( 0.0e+00)	0.29( 5.1e-03)	0.44( 0.0e+00)	0.42( 0.0e+00)	0.16( 5.5e-04)	0.04( 5.1e-01)	0.38( 3.0e-03)	0.17( 5.2e-03)	0.38( 8.1e-06)	0.49( 0.0e+00)	0.44( 0.0e+00)	0.69( 0.0e+00)	0.49( 0.0e+00)	0.44( 1.7e-22)	0.13( 4.2e-02)	0.56( 0.0e+00)	0.64( 3.3e-57)	0.57( 0.0e+00)	0.51( 0.0e+00)	0.21( 4.5e-01)	0.49( 7.4e-05)
AZI2	12	0.44( 5.0e-03)	0.31( 1.5e-09)	0.48( 0.0e+00)	0.18( 4.5e-03)	0.5( 2.0e-01)	0.46( 0.0e+00)	0.52( 3.7e-03)	-0.17( 7.7e-02)	-0.09( 3.4e-01)	0.18( 2.3e-04)	0.48( 6.1e-04)	0.55( 0.0e+00)	0.47( 0.0e+00)	0.15( 2.2e-01)	0.26( 1.3e-08)	0.43( 0.0e+00)	0.13( 6.1e-03)	-0.07( 1.5e-01)	0.55( 5.8e-06)	0.08( 2.8e-01)	0.26( 3.1e-03)	0.4( 2.2e-07)	0.51( 0.0e+00)	0.52( 0.0e+00)	0.33( 3.3e-07)	0.49( 1.4e-27)	0.27( 1.8e-06)	0.45( 5.5e-08)	0.57( 1.7e-43)	0.74( 0.0e+00)	0.43( 0.0e+00)	0.2( 5.0e-01)	0.41( 8.3e-04)
ROCK2	12	0.4( 1.3e-02)	0.23( 6.8e-06)	0.42( 0.0e+00)	0.1( 1.4e-01)	0.31( 5.0e-01)	0.32( 1.3e-11)	0.25( 2.0e-01)	-0.24( 8.1e-03)	0.44( 5.3e-08)	0.38( 0.0e+00)	0.6( 8.3e-06)	0.49( 0.0e+00)	0.54( 0.0e+00)	0.24( 3.0e-02)	0.31( 5.1e-12)	0.4( 5.7e-15)	0.42( 0.0e+00)	0.32( 6.2e-12)	0.5( 4.2e-05)	0.25( 3.4e-05)	0.31( 3.6e-04)	0.59( 0.0e+00)	0.43( 0.0e+00)	0.56( 0.0e+00)	0.53( 0.0e+00)	0.49( 1.1e-27)	0.15( 1.0e-02)	0.23( 8.0e-03)	0.51( 1.1e-34)	0.85( 0.0e+00)	0.55( 0.0e+00)	0.32( 2.2e-01)	0.57( 4.5e-06)
ARID2	12	0.04( 8.6e-01)	0.29( 1.1e-08)	0.55( 0.0e+00)	0.2( 1.7e-03)	-0.01( 9.9e-01)	0.54( 0.0e+00)	0.4( 2.5e-02)	0.03( 8.2e-01)	0.5( 0.0e+00)	0.38( 0.0e+00)	0.62( 3.1e-06)	0.34( 6.6e-15)	0.44( 0.0e+00)	0.15( 2.1e-01)	0.39( 0.0e+00)	0.48( 0.0e+00)	0.35( 5.9e-15)	0.11( 3.1e-02)	0.54( 7.9e-06)	0.2( 1.2e-03)	0.26( 3.5e-03)	0.39( 4.7e-07)	0.56( 0.0e+00)	0.57( 0.0e+00)	0.56( 0.0e+00)	0.43( 5.9e-21)	0.28( 5.1e-07)	0.63( 0.0e+00)	0.46( 1.0e-26)	0.25( 9.8e-03)	0.45( 0.0e+00)	0.44( 8.4e-02)	0.55( 1.0e-05)
EVI5	12	0.13( 4.8e-01)	0.25( 1.6e-06)	0.5( 0.0e+00)	0.16( 1.4e-02)	0.08( 9.0e-01)	0.51( 0.0e+00)	0.39( 3.0e-02)	-0.23( 1.1e-02)	0.39( 2.1e-06)	0.38( 0.0e+00)	0.65( 1.0e-06)	0.57( 0.0e+00)	0.61( 0.0e+00)	-0.09( 4.7e-01)	0.51( 0.0e+00)	0.28( 2.1e-07)	0.18( 9.2e-05)	0.05( 3.4e-01)	0.37( 3.6e-03)	0.15( 2.0e-02)	0.24( 7.2e-03)	0.48( 2.1e-10)	0.54( 0.0e+00)	0.57( 0.0e+00)	0.15( 2.8e-02)	0.44( 6.9e-22)	0.29( 2.8e-07)	0.29( 6.4e-04)	0.4( 1.2e-20)	0.84( 0.0e+00)	0.47( 0.0e+00)	0.15( 6.3e-01)	0.45( 2.5e-04)
EDEM3	12	0.35( 3.0e-02)	0.35( 8.3e-12)	0.43( 0.0e+00)	0.19( 3.6e-03)	0.14( 8.1e-01)	0.52( 0.0e+00)	0.47( 8.9e-03)	-0.22( 1.3e-02)	0.31( 3.0e-04)	0.42( 0.0e+00)	0.47( 1.0e-03)	0.47( 0.0e+00)	0.53( 0.0e+00)	0.04( 8.0e-01)	0.46( 0.0e+00)	0.31( 8.8e-09)	0.28( 1.5e-09)	0.2( 2.6e-05)	0.48( 7.8e-05)	0.17( 6.1e-03)	0.29( 7.2e-04)	0.46( 1.4e-09)	0.44( 0.0e+00)	0.61( 0.0e+00)	0.41( 1.0e-10)	0.39( 1.8e-17)	0.25( 1.0e-05)	0.62( 0.0e+00)	0.44( 1.5e-24)	0.63( 0.0e+00)	0.42( 0.0e+00)	0.23( 4.1e-01)	0.56( 7.7e-06)
IPO7	12	0.39( 1.5e-02)	0.49( 0.0e+00)	0.49( 0.0e+00)	0.21( 7.9e-04)	0.47( 2.3e-01)	0.31( 3.8e-11)	0.31( 9.6e-02)	-0.05( 6.2e-01)	0.25( 3.9e-03)	0.31( 1.5e-11)	0.41( 5.7e-03)	0.49( 0.0e+00)	0.46( 0.0e+00)	0.06( 6.6e-01)	0.22( 1.6e-06)	0.56( 0.0e+00)	0.34( 4.7e-14)	0.25( 1.5e-07)	0.4( 1.5e-03)	0.11( 9.9e-02)	0.4( 2.1e-06)	0.45( 5.0e-09)	0.5( 0.0e+00)	0.45( 1.1e-08)	0.38( 1.7e-09)	0.49( 1.6e-27)	0.2( 4.4e-04)	0.21( 1.7e-02)	0.77( 1.4e-96)	0.62( 0.0e+00)	0.55( 0.0e+00)	0.13( 6.8e-01)	0.57( 4.1e-06)
SOCS5	12	0.19( 3.0e-01)	0.17( 1.8e-03)	0.48( 0.0e+00)	0.17( 7.7e-03)	0.26( 5.8e-01)	0.45( 0.0e+00)	0.4( 2.9e-02)	0.04( 7.1e-01)	0.09( 3.4e-01)	0.23( 9.8e-07)	0.66( 3.6e-07)	0.48( 0.0e+00)	0.63( 0.0e+00)	0.33( 1.2e-03)	0.13( 7.1e-03)	0.49( 0.0e+00)	0.24( 2.4e-07)	0.03( 5.4e-01)	0.39( 1.9e-03)	0.06( 3.7e-01)	0.26( 2.6e-03)	0.41( 1.3e-07)	0.43( 0.0e+00)	0.6( 0.0e+00)	0.37( 7.6e-09)	0.48( 9.5e-26)	0.22( 1.2e-04)	0.58( 0.0e+00)	0.7( 7.3e-74)	0.82( 0.0e+00)	0.53( 0.0e+00)	0.3( 2.5e-01)	0.5( 4.3e-05)
DDX21	11	0.3( 6.5e-02)	0.54( 0.0e+00)	0.39( 0.0e+00)	0.45( 0.0e+00)	0.31( 5.0e-01)	0.39( 0.0e+00)	0.21( 2.9e-01)	0.08( 4.6e-01)	0.08( 4.4e-01)	0.43( 0.0e+00)	0.7( 0.0e+00)	0.41( 0.0e+00)	0.45( 0.0e+00)	-0.04( 7.7e-01)	0.26( 1.1e-08)	0.49( 0.0e+00)	0.37( 0.0e+00)	0.27( 1.2e-08)	0.16( 2.8e-01)	0.16( 1.1e-02)	0.35( 3.4e-05)	0.54( 0.0e+00)	0.44( 0.0e+00)	0.48( 8.9e-10)	0.15( 2.7e-02)	0.47( 7.0e-25)	0.27( 1.4e-06)	0.23( 9.3e-03)	0.63( 3.1e-56)	0.39( 2.5e-05)	0.54( 0.0e+00)	0.09( 7.9e-01)	0.57( 4.1e-06)
APPL1	11	0.36( 2.6e-02)	0.22( 1.7e-05)	0.53( 0.0e+00)	0.09( 1.9e-01)	0.29( 5.3e-01)	0.48( 0.0e+00)	0.24( 2.2e-01)	-0.22( 1.3e-02)	0.43( 2.1e-07)	0.22( 4.8e-06)	0.42( 4.4e-03)	0.51( 0.0e+00)	0.53( 0.0e+00)	0.02( 9.3e-01)	0.28( 4.9e-10)	0.42( 0.0e+00)	0.24( 2.5e-07)	0.03( 5.4e-01)	0.19( 1.8e-01)	0.16( 1.1e-02)	0.22( 1.4e-02)	0.34( 2.1e-05)	0.53( 0.0e+00)	0.55( 0.0e+00)	0.42( 1.0e-11)	0.48( 2.7e-26)	0.25( 7.3e-06)	0.01( 9.0e-01)	0.59( 1.8e-48)	0.66( 0.0e+00)	0.48( 0.0e+00)	0.23( 4.0e-01)	0.46( 1.7e-04)
UPF2	11	0.31( 6.0e-02)	0.17( 1.9e-03)	0.35( 0.0e+00)	0.26( 3.1e-05)	0.08( 9.0e-01)	0.48( 0.0e+00)	0.24( 2.3e-01)	-0.19( 3.6e-02)	0.41( 5.3e-07)	0.18( 1.6e-04)	0.73( 0.0e+00)	0.39( 0.0e+00)	0.53( 0.0e+00)	0( 1.0e+00)	0.17( 2.2e-04)	0.52( 0.0e+00)	0.32( 7.1e-13)	0.06( 2.2e-01)	0.45( 2.9e-04)	0.37( 1.3e-10)	0.14( 1.6e-01)	0.52( 0.0e+00)	0.48( 0.0e+00)	0.67( 0.0e+00)	0.34( 1.0e-07)	0.42( 3.2e-20)	0.13( 3.4e-02)	0.65( 0.0e+00)	0.46( 3.3e-27)	0.59( 0.0e+00)	0.44( 0.0e+00)	0.07( 8.5e-01)	0.56( 6.9e-06)
NOTCH2	11	0.39( 1.4e-02)	0.4( 0.0e+00)	0.49( 0.0e+00)	0.3( 8.3e-07)	0.29( 5.4e-01)	0.46( 0.0e+00)	0.65( 2.4e-04)	0.08( 4.4e-01)	0.41( 6.1e-07)	0.27( 3.5e-09)	0.49( 5.2e-04)	0.48( 0.0e+00)	0.52( 0.0e+00)	0.01( 9.7e-01)	0.5( 0.0e+00)	0.34( 2.1e-10)	0.09( 9.0e-02)	-0.05( 3.7e-01)	0.21( 1.5e-01)	0.21( 4.4e-04)	0.21( 2.0e-02)	0.39( 7.1e-07)	0.54( 0.0e+00)	0.53( 0.0e+00)	0.37( 3.1e-09)	0.39( 6.3e-17)	0.17( 3.8e-03)	0.33( 1.2e-04)	0.67( 1.4e-64)	0.78( 0.0e+00)	0.39( 0.0e+00)	0.24( 3.8e-01)	0.33( 1.0e-02)
EIF2AK2	11	0.13( 4.9e-01)	0.38( 1.6e-14)	0.37( 0.0e+00)	0.09( 2.0e-01)	0.34( 4.5e-01)	0.48( 0.0e+00)	0.34( 6.6e-02)	0.16( 9.1e-02)	0.57( 0.0e+00)	0.2( 2.2e-05)	0.59( 1.2e-05)	0.45( 0.0e+00)	0.53( 0.0e+00)	0.18( 1.2e-01)	0.46( 0.0e+00)	0.45( 0.0e+00)	0.18( 1.7e-04)	0.18( 2.2e-04)	0.45( 2.6e-04)	0.27( 7.1e-06)	0.23( 9.5e-03)	0.31( 1.2e-04)	0.43( 0.0e+00)	0.57( 0.0e+00)	0.38( 1.1e-09)	0.37( 3.2e-15)	0.19( 9.1e-04)	0.53( 0.0e+00)	0.55( 3.3e-41)	0.63( 0.0e+00)	0.37( 0.0e+00)	0.22( 4.3e-01)	0.45( 2.8e-04)
SCYL2	11	-0.05( 8.3e-01)	0.44( 0.0e+00)	0.46( 0.0e+00)	0.24( 1.0e-04)	0.09( 8.9e-01)	0.43( 0.0e+00)	0.51( 3.8e-03)	0.25( 5.2e-03)	0.32( 1.3e-04)	0.45( 0.0e+00)	0.61( 5.0e-06)	0.4( 0.0e+00)	0.33( 7.0e-08)	0.23( 3.7e-02)	0.32( 2.2e-13)	0.42( 0.0e+00)	0.14( 4.4e-03)	0.18( 1.7e-04)	0.24( 9.0e-02)	0.05( 5.4e-01)	0.3( 4.1e-04)	0.45( 6.4e-09)	0.54( 0.0e+00)	0.59( 0.0e+00)	0.42( 1.7e-11)	0.5( 2.6e-28)	0.31( 3.9e-08)	0.35( 2.6e-05)	0.58( 2.4e-46)	0.45( 9.9e-07)	0.56( 0.0e+00)	0.18( 5.4e-01)	0.55( 8.4e-06)
KLHL9	11	0.13( 5.2e-01)	0.2( 1.2e-04)	0.49( 0.0e+00)	0.02( 7.6e-01)	0.46( 2.4e-01)	0.22( 3.1e-06)	0.5( 5.2e-03)	0( 1.0e+00)	-0.04( 7.0e-01)	0.04( 4.2e-01)	0.15( 4.2e-01)	0.32( 2.3e-13)	0.49( 0.0e+00)	0.13( 2.8e-01)	0.24( 9.6e-08)	0.39( 9.4e-14)	0.1( 5.1e-02)	0.08( 1.3e-01)	0.27( 4.8e-02)	0.11( 9.7e-02)	0.2( 2.5e-02)	0.57( 0.0e+00)	0.46( 0.0e+00)	0.36( 1.1e-05)	0.45( 0.0e+00)	0.39( 3.3e-17)	0.2( 5.3e-04)	0.51( 5.7e-11)	0.61( 4.3e-52)	0.72( 0.0e+00)	0.51( 0.0e+00)	0.21( 4.7e-01)	0.48( 7.5e-05)
MTX3	11	-0.01( 9.7e-01)	0.44( 0.0e+00)	0.53( 0.0e+00)	0.2( 2.0e-03)	-0.05( 9.4e-01)	0.45( 0.0e+00)	0.31( 9.6e-02)	0.33( 1.4e-04)	0.55( 0.0e+00)	0.13( 7.2e-03)	0.29( 7.3e-02)	0.34( 2.3e-15)	0.41( 3.1e-12)	-0.03( 8.6e-01)	0.24( 1.8e-07)	0.43( 0.0e+00)	0.22( 3.9e-06)	0.21( 1.1e-05)	0.42( 8.3e-04)	0.21( 4.6e-04)	0.26( 2.9e-03)	0.35( 1.1e-05)	0.44( 0.0e+00)	0.56( 0.0e+00)	0.56( 0.0e+00)	0.45( 4.4e-23)	0.25( 1.0e-05)	0.56( 0.0e+00)	0.47( 5.0e-28)	0.76( 0.0e+00)	0.46( 0.0e+00)	0.45( 8.1e-02)	0.48( 7.9e-05)
RAB3GAP2	11	0.35( 3.3e-02)	0.51( 0.0e+00)	0.49( 0.0e+00)	0.33( 4.4e-08)	0.24( 6.1e-01)	0.34( 4.6e-13)	0.26( 1.7e-01)	0.2( 2.6e-02)	0.34( 6.7e-05)	0.44( 0.0e+00)	0.63( 2.5e-06)	0.42( 0.0e+00)	0.52( 0.0e+00)	0.26( 1.7e-02)	0.21( 2.3e-06)	0.44( 0.0e+00)	0.36( 8.8e-16)	0.27( 7.4e-09)	0.47( 1.2e-04)	0.21( 7.0e-04)	0.42( 7.6e-07)	0.37( 1.8e-06)	0.57( 0.0e+00)	0.64( 0.0e+00)	0.52( 0.0e+00)	0.44( 3.7e-22)	0.18( 2.5e-03)	0.44( 9.4e-08)	0.69( 2.8e-71)	0.43( 3.9e-06)	0.46( 0.0e+00)	0.27( 3.3e-01)	0.5( 4.5e-05)
ZKSCAN8	11	0.24( 1.6e-01)	0.27( 2.5e-07)	0.55( 0.0e+00)	0.04( 6.0e-01)	0.08( 9.1e-01)	0.44( 0.0e+00)	0.27( 1.6e-01)	-0.16( 8.4e-02)	0.56( 0.0e+00)	0.14( 3.7e-03)	0.58( 2.2e-05)	0.45( 0.0e+00)	0.6( 0.0e+00)	0.29( 6.5e-03)	0.41( 0.0e+00)	0.39( 4.3e-14)	0.21( 5.6e-06)	0.11( 2.4e-02)	0.37( 3.5e-03)	0.23( 1.7e-04)	0.21( 2.3e-02)	0.41( 1.1e-07)	0.52( 0.0e+00)	0.6( 0.0e+00)	0.54( 0.0e+00)	0.42( 8.6e-20)	0.27( 1.5e-06)	0.75( 0.0e+00)	0.42( 6.0e-22)	0.69( 0.0e+00)	0.46( 0.0e+00)	0.35( 1.7e-01)	0.46( 1.5e-04)
QKI	11	0.54( 4.3e-04)	0.3( 8.3e-09)	0.3( 4.3e-24)	0.4( 4.0e-11)	0.3( 5.2e-01)	0.29( 1.2e-09)	0.51( 4.4e-03)	0.38( 9.7e-06)	0.49( 4.7e-10)	0.18( 1.5e-04)	0.56( 4.6e-05)	0.54( 0.0e+00)	0.46( 0.0e+00)	0.08( 5.7e-01)	0.56( 0.0e+00)	0.4( 1.3e-15)	0.01( 9.1e-01)	-0.01( 9.2e-01)	0.31( 1.7e-02)	0.07( 2.9e-01)	0.14( 1.3e-01)	0.48( 1.8e-10)	0.39( 0.0e+00)	0.34( 4.2e-05)	0.31( 1.7e-06)	0.4( 1.7e-18)	0.14( 1.8e-02)	0.57( 0.0e+00)	0.35( 3.9e-15)	0.81( 0.0e+00)	0.4( 0.0e+00)	0.28( 2.9e-01)	0.53( 1.9e-05)
BNIP2	11	0.29( 8.2e-02)	0.41( 0.0e+00)	0.35( 0.0e+00)	0.4( 3.8e-11)	0.32( 4.9e-01)	0.53( 0.0e+00)	0.41( 2.2e-02)	0.23( 1.0e-02)	0.31( 2.3e-04)	0.32( 2.6e-12)	0.52( 1.6e-04)	0.58( 0.0e+00)	0.53( 0.0e+00)	0.04( 7.6e-01)	0.46( 0.0e+00)	0.41( 0.0e+00)	0.25( 9.5e-08)	0.2( 2.1e-05)	0.27( 4.7e-02)	0.18( 4.0e-03)	0.18( 5.4e-02)	0.45( 3.1e-09)	0.28( 1.6e-09)	0.61( 0.0e+00)	0.44( 5.9e-13)	0.35( 3.9e-14)	0.3( 1.2e-07)	0.64( 0.0e+00)	0.23( 3.5e-07)	0.59( 0.0e+00)	0.49( 0.0e+00)	0.29( 2.7e-01)	0.48( 7.5e-05)
MAP4K5	11	0.15( 4.3e-01)	0.32( 3.3e-10)	0.44( 0.0e+00)	0.37( 1.7e-09)	0.31( 4.9e-01)	0.44( 0.0e+00)	0.31( 9.7e-02)	0.2( 3.1e-02)	0.22( 1.3e-02)	0.44( 0.0e+00)	0.55( 6.2e-05)	0.42( 0.0e+00)	0.57( 0.0e+00)	0.25( 2.1e-02)	0.09( 5.6e-02)	0.46( 0.0e+00)	0.22( 3.3e-06)	0.13( 1.0e-02)	0.38( 3.1e-03)	0.19( 1.7e-03)	0.33( 1.5e-04)	0.44( 1.1e-08)	0.41( 0.0e+00)	0.64( 0.0e+00)	0.58( 0.0e+00)	0.46( 1.1e-23)	0.41( 6.9e-14)	0.51( 7.4e-11)	0.52( 6.3e-35)	0.67( 0.0e+00)	0.48( 0.0e+00)	0.27( 3.2e-01)	0.6( 1.7e-06)
ZZZ3	11	0.35( 3.2e-02)	0.4( 0.0e+00)	0.54( 0.0e+00)	0.31( 6.9e-07)	0.07( 9.2e-01)	0.46( 0.0e+00)	0.44( 1.5e-02)	0.07( 5.0e-01)	0.37( 9.5e-06)	0.3( 8.3e-11)	0.52( 1.7e-04)	0.46( 0.0e+00)	0.44( 0.0e+00)	0.18( 1.1e-01)	0.41( 0.0e+00)	0.46( 0.0e+00)	0.22( 2.6e-06)	0.14( 4.1e-03)	0.5( 4.3e-05)	0.16( 1.3e-02)	0.24( 5.7e-03)	0.41( 1.4e-07)	0.49( 0.0e+00)	0.57( 0.0e+00)	0.41( 5.3e-11)	0.44( 7.7e-22)	0.38( 4.6e-12)	0.42( 2.8e-07)	0.57( 1.2e-44)	0.76( 0.0e+00)	0.53( 0.0e+00)	0.32( 2.2e-01)	0.44( 3.8e-04)
SMG8	11	0.1( 6.2e-01)	0.33( 8.7e-11)	0.31( 0.0e+00)	0.28( 4.4e-06)	0.28( 5.6e-01)	0.14( 4.8e-03)	0.48( 6.8e-03)	0.19( 3.5e-02)	0.2( 2.5e-02)	0.34( 4.9e-14)	0.48( 7.4e-04)	0.25( 1.4e-08)	0.28( 4.3e-06)	-0.02( 9.2e-01)	0.23( 4.2e-07)	0.46( 0.0e+00)	0.08( 1.3e-01)	0.26( 5.1e-08)	0.48( 8.0e-05)	-0.02( 8.3e-01)	0.32( 2.2e-04)	0.48( 9.0e-11)	0.49( 0.0e+00)	0.24( 4.3e-03)	0.43( 1.5e-12)	0.31( 3.7e-11)	0.09( 1.6e-01)	0.59( 0.0e+00)	0.5( 1.5e-32)	0.51( 1.4e-08)	0.47( 0.0e+00)	0.18( 5.3e-01)	0.5( 4.1e-05)
USP12	11	0.27( 1.1e-01)	0.28( 4.3e-08)	0.48( 0.0e+00)	0.2( 2.2e-03)	0.33( 4.6e-01)	0.25( 7.7e-08)	0.21( 2.9e-01)	-0.15( 1.1e-01)	0.21( 1.9e-02)	0.26( 1.3e-08)	0.67( 0.0e+00)	0.36( 1.0e-16)	0.4( 1.1e-11)	0.36( 3.5e-04)	0.13( 5.4e-03)	0.2( 1.9e-04)	0.27( 4.4e-09)	0.21( 1.6e-05)	0.41( 1.2e-03)	0.13( 4.7e-02)	0.28( 1.3e-03)	0.49( 0.0e+00)	0.51( 0.0e+00)	0.5( 6.6e-11)	0.42( 3.0e-11)	0.46( 6.8e-24)	0.09( 1.9e-01)	0.55( 0.0e+00)	0.55( 2.9e-41)	0.7( 0.0e+00)	0.54( 0.0e+00)	0.11( 7.3e-01)	0.58( 4.1e-06)
FAM98B	11	0.05( 8.4e-01)	0.5( 0.0e+00)	0.43( 0.0e+00)	0.2( 2.0e-03)	0.07( 9.2e-01)	0.5( 0.0e+00)	0.05( 8.3e-01)	0.04( 7.3e-01)	0.55( 0.0e+00)	0.14( 3.0e-03)	0.53( 1.5e-04)	0.38( 0.0e+00)	0.49( 0.0e+00)	0.2( 7.1e-02)	0.17( 2.9e-04)	0.5( 0.0e+00)	0.51( 0.0e+00)	0.24( 5.7e-07)	0.48( 8.5e-05)	0.23( 1.2e-04)	0.23( 8.8e-03)	0.32( 6.7e-05)	0.29( 2.0e-10)	0.67( 0.0e+00)	0.39( 3.6e-10)	0.4( 1.5e-18)	0.11( 9.4e-02)	0.45( 4.1e-08)	0.44( 5.0e-25)	0.2( 4.3e-02)	0.45( 0.0e+00)	0.21( 4.5e-01)	0.45( 2.2e-04)
SLF2	11	0.16( 4.0e-01)	0.27( 2.8e-07)	0.49( 0.0e+00)	0.14( 3.5e-02)	0.17( 7.5e-01)	0.44( 0.0e+00)	0.28( 1.5e-01)	-0.09( 3.7e-01)	0.38( 4.8e-06)	-0.01( 8.9e-01)	0.66( 4.3e-07)	0.38( 0.0e+00)	0.59( 0.0e+00)	0.1( 4.1e-01)	0.1( 3.1e-02)	0.46( 0.0e+00)	0.18( 8.9e-05)	-0.04( 4.3e-01)	0.48( 8.8e-05)	0.18( 3.3e-03)	0.05( 6.3e-01)	0.2( 1.7e-02)	0.41( 0.0e+00)	0.5( 0.0e+00)	0.52( 0.0e+00)	0.41( 7.6e-19)	0.24( 2.0e-05)	0.61( 0.0e+00)	0.48( 3.0e-30)	0.6( 0.0e+00)	0.38( 0.0e+00)	0.35( 1.7e-01)	0.54( 1.1e-05)
MTF1	11	0.19( 2.8e-01)	0.54( 0.0e+00)	0.47( 0.0e+00)	0.35( 1.4e-08)	0.02( 9.8e-01)	0.52( 0.0e+00)	0.56( 1.5e-03)	0.11( 2.8e-01)	0.4( 1.1e-06)	0.38( 0.0e+00)	0.65( 5.3e-07)	0.38( 0.0e+00)	0.53( 0.0e+00)	-0.22( 4.8e-02)	0.5( 0.0e+00)	0.43( 0.0e+00)	0.27( 2.5e-09)	0.07( 1.6e-01)	0.3( 2.4e-02)	0.23( 1.0e-04)	0.33( 1.2e-04)	0.4( 2.9e-07)	0.45( 0.0e+00)	0.61( 0.0e+00)	0.3( 2.2e-06)	0.32( 6.0e-12)	0.3( 1.1e-07)	0.56( 0.0e+00)	0.53( 1.6e-36)	0.68( 0.0e+00)	0.42( 0.0e+00)	0.11( 7.4e-01)	0.26( 5.2e-02)
ARHGAP42	11	0.38( 1.8e-02)	0.11( 4.4e-02)	0.4( 0.0e+00)	-0.02( 7.6e-01)	0.09( 8.9e-01)	0.45( 0.0e+00)	0.47( 9.0e-03)	-0.44( 1.0e-07)	0.41( 5.0e-07)	0.15( 2.2e-03)	0.62( 3.9e-06)	0.2( 5.1e-06)	0.27( 1.1e-05)	0.06( 6.7e-01)	0.53( 0.0e+00)	0.28( 2.1e-07)	0.23( 9.2e-07)	0.04( 4.1e-01)	0.08( 6.4e-01)	0.08( 2.7e-01)	0.3( 6.0e-04)	0.37( 2.6e-06)	0.39( 0.0e+00)	0.49( 1.2e-10)	0.48( 0.0e+00)	0.36( 5.1e-15)	0.38( 2.4e-12)	0.57( 0.0e+00)	0.58( 1.8e-46)	0.82( 0.0e+00)	0.47( 0.0e+00)	0.11( 7.3e-01)	0.54( 1.3e-05)
SMC5	11	0.21( 2.4e-01)	0.23( 1.6e-05)	0.49( 0.0e+00)	0.22( 3.7e-04)	0.33( 4.7e-01)	0.49( 0.0e+00)	0.29( 1.3e-01)	-0.26( 3.7e-03)	0.27( 1.7e-03)	0.16( 1.1e-03)	0.21( 2.2e-01)	0.42( 0.0e+00)	0.59( 0.0e+00)	0.42( 2.6e-05)	0.34( 1.3e-14)	0.36( 4.8e-12)	0.3( 4.7e-11)	0.21( 9.7e-06)	0.34( 8.9e-03)	0.23( 1.2e-04)	0.24( 5.9e-03)	0.48( 1.7e-10)	0.51( 0.0e+00)	0.67( 0.0e+00)	0.48( 0.0e+00)	0.3( 2.3e-10)	0.31( 2.0e-08)	0.58( 0.0e+00)	0.67( 5.3e-66)	0.59( 0.0e+00)	0.42( 0.0e+00)	0.36( 1.6e-01)	0.55( 8.3e-06)
N4BP2	11	0.21( 2.2e-01)	0.42( 0.0e+00)	0.54( 0.0e+00)	0.2( 1.7e-03)	0.09( 8.8e-01)	0.57( 0.0e+00)	0.22( 2.5e-01)	0.16( 8.2e-02)	0.37( 7.7e-06)	0.36( 4.3e-16)	0.55( 5.5e-05)	0.34( 4.4e-15)	0.48( 0.0e+00)	0.26( 1.3e-02)	0.37( 0.0e+00)	0.24( 1.0e-05)	0.34( 2.2e-14)	0.08( 1.4e-01)	0.45( 2.3e-04)	0.14( 2.9e-02)	0.3( 5.5e-04)	0.3( 1.8e-04)	0.5( 0.0e+00)	0.61( 0.0e+00)	0.44( 9.7e-13)	0.37( 2.2e-15)	0.34( 8.8e-10)	0.57( 0.0e+00)	0.52( 5.1e-36)	0.34( 3.3e-04)	0.52( 0.0e+00)	0.38( 1.3e-01)	0.55( 8.0e-06)
ACBD3	11	0.38( 1.7e-02)	0.39( 0.0e+00)	0.38( 0.0e+00)	0.21( 8.9e-04)	0.26( 5.9e-01)	0.53( 0.0e+00)	0.33( 7.2e-02)	0.1( 3.1e-01)	0.09( 3.8e-01)	0.48( 0.0e+00)	0.65( 6.6e-07)	0.37( 0.0e+00)	0.46( 0.0e+00)	0.12( 3.1e-01)	0.2( 1.3e-05)	0.43( 0.0e+00)	0.28( 5.1e-10)	0.36( 4.4e-15)	0.23( 1.0e-01)	0.12( 6.4e-02)	0.49( 1.1e-09)	0.63( 0.0e+00)	0.43( 0.0e+00)	0.66( 0.0e+00)	0.34( 1.2e-07)	0.4( 9.2e-18)	0.27( 1.6e-06)	0.54( 0.0e+00)	0.63( 8.6e-57)	0.6( 0.0e+00)	0.4( 0.0e+00)	0.25( 3.5e-01)	0.51( 2.9e-05)
RALGAPB	11	-0.05( 8.4e-01)	0.19( 3.9e-04)	0.48( 0.0e+00)	0.1( 1.7e-01)	0.18( 7.2e-01)	0.14( 3.6e-03)	0.39( 3.4e-02)	-0.18( 5.5e-02)	0.41( 5.4e-07)	0.32( 4.3e-12)	0.45( 1.5e-03)	0.52( 0.0e+00)	0.48( 0.0e+00)	0.21( 5.4e-02)	0.37( 0.0e+00)	0.47( 0.0e+00)	0.25( 4.7e-08)	0.15( 2.4e-03)	0.48( 8.3e-05)	0.1( 1.3e-01)	0.37( 1.1e-05)	0.44( 6.9e-09)	0.47( 0.0e+00)	0.35( 1.9e-05)	0.51( 0.0e+00)	0.36( 1.3e-14)	0.21( 2.4e-04)	0.62( 0.0e+00)	0.65( 1.2e-60)	0.58( 0.0e+00)	0.4( 0.0e+00)	0.2( 5.0e-01)	0.41( 1.1e-03)
SDE2	11	0.31( 6.1e-02)	0.48( 0.0e+00)	0.43( 0.0e+00)	0.34( 2.9e-08)	0.14( 8.1e-01)	0.35( 1.9e-14)	0.35( 6.0e-02)	0.27( 1.9e-03)	0.1( 2.9e-01)	0.43( 0.0e+00)	0.6( 6.8e-06)	0.35( 1.7e-16)	0.5( 0.0e+00)	0.16( 1.6e-01)	0.25( 2.7e-08)	0.37( 1.4e-12)	0.23( 1.0e-06)	0.28( 2.3e-09)	0.24( 8.4e-02)	0.11( 9.2e-02)	0.38( 9.7e-06)	0.53( 0.0e+00)	0.44( 0.0e+00)	0.6( 0.0e+00)	0.49( 0.0e+00)	0.41( 1.8e-19)	0.1( 1.4e-01)	0.61( 0.0e+00)	0.59( 1.9e-48)	0.51( 1.6e-08)	0.46( 0.0e+00)	0.36( 1.5e-01)	0.52( 2.6e-05)
TRIM23	11	-0.16( 4.0e-01)	0.37( 3.0e-13)	0.5( 0.0e+00)	0.23( 3.2e-04)	0.18( 7.3e-01)	0.42( 0.0e+00)	0.44( 1.4e-02)	0.15( 1.2e-01)	0.4( 1.7e-06)	0.1( 4.3e-02)	0.49( 4.5e-04)	0.25( 9.2e-09)	0.28( 7.1e-06)	0.2( 6.6e-02)	0.06( 2.2e-01)	0.44( 0.0e+00)	0.06( 2.1e-01)	0.01( 8.6e-01)	0.57( 1.9e-06)	0.15( 2.1e-02)	0.2( 2.9e-02)	0.23( 5.1e-03)	0.42( 0.0e+00)	0.58( 0.0e+00)	0.54( 0.0e+00)	0.47( 5.4e-25)	0.26( 6.9e-06)	0.71( 0.0e+00)	0.6( 2.2e-49)	0.71( 0.0e+00)	0.46( 0.0e+00)	0.23( 4.0e-01)	0.47( 1.2e-04)
LPP	11	0.47( 2.9e-03)	0.2( 9.9e-05)	0.54( 0.0e+00)	0.13( 4.7e-02)	0.36( 4.1e-01)	0.49( 0.0e+00)	0.47( 9.1e-03)	0.03( 7.8e-01)	0.18( 4.4e-02)	0.38( 0.0e+00)	0.44( 2.4e-03)	0.39( 0.0e+00)	0.27( 7.4e-06)	0.14( 2.5e-01)	0.46( 0.0e+00)	0.5( 0.0e+00)	0.22( 2.2e-06)	0.26( 5.1e-08)	0.38( 3.2e-03)	0.29( 6.1e-07)	0.21( 2.2e-02)	0.45( 4.4e-09)	0.27( 1.9e-09)	0.6( 0.0e+00)	0.51( 0.0e+00)	0.5( 2.0e-28)	0.12( 5.8e-02)	0.07( 4.6e-01)	0.2( 1.5e-05)	0.85( 0.0e+00)	0.43( 0.0e+00)	0.43( 8.7e-02)	0.51( 3.5e-05)
AHNAK	11	0.33( 4.3e-02)	0.44( 0.0e+00)	0.48( 0.0e+00)	0.47( 0.0e+00)	0.31( 5.0e-01)	0.53( 0.0e+00)	0.58( 8.7e-04)	0.37( 1.3e-05)	0.24( 5.2e-03)	0.41( 0.0e+00)	0.34( 2.9e-02)	0.3( 2.0e-11)	0.42( 9.7e-13)	0.08( 5.1e-01)	0.51( 0.0e+00)	0.41( 0.0e+00)	0.28( 2.0e-09)	0.19( 1.1e-04)	0.48( 1.0e-04)	0.31( 1.5e-07)	0.35( 3.6e-05)	0.55( 0.0e+00)	0.34( 1.8e-14)	0.62( 0.0e+00)	0.24( 2.2e-04)	0.29( 5.0e-10)	0.25( 1.4e-05)	0.38( 7.0e-06)	0.58( 1.4e-45)	0.7( 0.0e+00)	0.32( 1.6e-13)	0.35( 1.7e-01)	0.5( 4.0e-05)
DDX6	11	0.45( 4.3e-03)	0.3( 3.9e-09)	0.44( 0.0e+00)	0.18( 4.9e-03)	0.28( 5.6e-01)	0.54( 0.0e+00)	0.24( 2.1e-01)	0.05( 6.3e-01)	0.42( 2.4e-07)	0.36( 1.7e-15)	0.37( 1.3e-02)	0.5( 0.0e+00)	0.49( 0.0e+00)	0.12( 3.5e-01)	0.25( 5.0e-08)	0.57( 0.0e+00)	0.32( 3.8e-12)	0.22( 6.6e-06)	0.68( 0.0e+00)	0.25( 3.2e-05)	0.35( 3.2e-05)	0.29( 3.5e-04)	0.47( 0.0e+00)	0.57( 0.0e+00)	0.45( 0.0e+00)	0.39( 1.9e-17)	0.14( 2.1e-02)	0.57( 0.0e+00)	0.44( 1.3e-24)	0.31( 1.3e-03)	0.51( 0.0e+00)	0.17( 5.8e-01)	0.49( 6.6e-05)
NFXL1	11	-0.08( 7.1e-01)	0.19( 3.1e-04)	0.44( 0.0e+00)	0.23( 2.1e-04)	0.22( 6.5e-01)	0.4( 0.0e+00)	0.38( 3.8e-02)	-0.18( 5.5e-02)	0.39( 3.4e-06)	0.25( 6.3e-08)	0.51( 2.1e-04)	0.35( 1.4e-15)	0.51( 0.0e+00)	0.35( 7.4e-04)	0.41( 0.0e+00)	0.46( 0.0e+00)	0.29( 1.8e-10)	0.11( 3.4e-02)	0.41( 1.2e-03)	0.09( 1.7e-01)	0.27( 1.9e-03)	0.4( 3.3e-07)	0.56( 0.0e+00)	0.49( 2.3e-10)	0.49( 0.0e+00)	0.46( 1.1e-23)	0.34( 1.1e-09)	0.57( 0.0e+00)	0.52( 4.7e-36)	0.69( 0.0e+00)	0.41( 0.0e+00)	0.32( 2.2e-01)	0.48( 8.5e-05)
TET3	11	0.39( 1.5e-02)	0.17( 1.4e-03)	0.3( 3.1e-23)	0.32( 1.7e-07)	0.18( 7.4e-01)	0.37( 6.1e-17)	0.41( 2.1e-02)	0.37( 1.1e-05)	0.33( 1.1e-04)	0.5( 0.0e+00)	0.45( 1.9e-03)	0.24( 6.6e-08)	0.36( 1.7e-09)	0.05( 7.0e-01)	0.33( 6.2e-14)	0.47( 0.0e+00)	0.26( 2.0e-08)	0.33( 3.0e-12)	0.46( 2.2e-04)	0.15( 2.2e-02)	0.23( 1.1e-02)	0.46( 1.7e-09)	0.51( 0.0e+00)	0.54( 0.0e+00)	0.29( 4.8e-06)	0.33( 1.4e-12)	0.12( 5.9e-02)	0.55( 0.0e+00)	0.44( 1.5e-24)	0.62( 0.0e+00)	0.51( 0.0e+00)	0.51( 4.3e-02)	0.48( 9.8e-05)
RUFY2	11	0.12( 5.3e-01)	0.31( 1.4e-09)	0.53( 0.0e+00)	0.29( 2.7e-06)	0.35( 4.3e-01)	0.41( 0.0e+00)	0.33( 7.1e-02)	0( 9.9e-01)	0.36( 1.6e-05)	0.27( 3.1e-09)	0.68( 0.0e+00)	0.33( 4.5e-14)	0.65( 0.0e+00)	0.37( 2.5e-04)	0.09( 5.2e-02)	0.53( 0.0e+00)	0.25( 7.6e-08)	0.09( 8.1e-02)	0.53( 9.4e-06)	0.26( 1.1e-05)	0.21( 2.0e-02)	0.22( 8.5e-03)	0.56( 0.0e+00)	0.48( 4.2e-10)	0.45( 0.0e+00)	0.41( 6.1e-19)	0.25( 1.4e-05)	0.44( 7.1e-08)	0.48( 1.6e-29)	0.62( 0.0e+00)	0.39( 0.0e+00)	0.27( 3.2e-01)	0.54( 1.2e-05)
RNF38	11	0.27( 1.1e-01)	0.12( 2.4e-02)	0.44( 0.0e+00)	0.2( 1.9e-03)	0.3( 5.1e-01)	0.25( 1.6e-07)	0.49( 5.9e-03)	-0.11( 2.5e-01)	0.33( 9.3e-05)	0.11( 2.1e-02)	0.21( 2.2e-01)	0.47( 0.0e+00)	0.54( 0.0e+00)	0.18( 1.0e-01)	0.4( 0.0e+00)	0.42( 0.0e+00)	0.15( 1.7e-03)	0.14( 3.3e-03)	0.45( 2.9e-04)	0.18( 3.3e-03)	0.13( 1.7e-01)	0.55( 0.0e+00)	0.47( 0.0e+00)	0.47( 2.8e-09)	0.48( 0.0e+00)	0.32( 1.4e-11)	0.19( 9.0e-04)	0.46( 2.4e-08)	0.47( 5.0e-29)	0.71( 0.0e+00)	0.49( 0.0e+00)	0.36( 1.5e-01)	0.41( 1.0e-03)
RAB11FIP2	11	0.17( 3.4e-01)	0.15( 6.4e-03)	0.55( 0.0e+00)	0.19( 2.5e-03)	0.1( 8.8e-01)	0.3( 8.7e-11)	0.41( 2.1e-02)	-0.22( 1.5e-02)	0.27( 1.9e-03)	0.18( 1.7e-04)	0.76( 0.0e+00)	0.36( 5.0e-19)	0.51( 0.0e+00)	0.24( 2.4e-02)	0.06( 1.9e-01)	0.39( 2.5e-14)	0.16( 6.1e-04)	-0.04( 4.8e-01)	0.47( 1.1e-04)	0.3( 2.1e-07)	0.15( 1.2e-01)	0.37( 2.9e-06)	0.42( 0.0e+00)	0.58( 0.0e+00)	0.51( 0.0e+00)	0.49( 4.7e-27)	0.17( 3.5e-03)	0.69( 0.0e+00)	0.36( 1.8e-16)	0.77( 0.0e+00)	0.55( 0.0e+00)	0.39( 1.3e-01)	0.51( 3.1e-05)
LCOR	11	0.25( 1.4e-01)	0.16( 2.4e-03)	0.53( 0.0e+00)	0.17( 8.4e-03)	0.06( 9.3e-01)	0.55( 0.0e+00)	0.4( 2.8e-02)	-0.24( 8.5e-03)	0.14( 1.2e-01)	0.3( 1.0e-10)	0.74( 0.0e+00)	0.4( 0.0e+00)	0.58( 0.0e+00)	0.05( 7.1e-01)	0.21( 2.3e-06)	0.48( 0.0e+00)	0.35( 2.2e-15)	0.11( 3.6e-02)	0.35( 7.5e-03)	0.17( 6.1e-03)	0.26( 3.7e-03)	0.36( 5.1e-06)	0.54( 0.0e+00)	0.6( 0.0e+00)	0.46( 0.0e+00)	0.38( 8.5e-17)	0.18( 2.4e-03)	0.62( 0.0e+00)	0.36( 1.6e-16)	0.62( 0.0e+00)	0.44( 0.0e+00)	0.25( 3.6e-01)	0.53( 1.9e-05)
ZBTB1	11	0.08( 7.2e-01)	0.3( 5.7e-09)	0.44( 0.0e+00)	0.25( 4.7e-05)	0.13( 8.3e-01)	0.43( 0.0e+00)	0.48( 7.7e-03)	-0.1( 3.2e-01)	0.2( 2.2e-02)	0.18( 2.0e-04)	0.48( 6.2e-04)	0.43( 0.0e+00)	0.5( 0.0e+00)	0.14( 2.3e-01)	0.26( 5.7e-09)	0.46( 0.0e+00)	0.23( 6.4e-07)	-0.13( 1.0e-02)	0.57( 2.0e-06)	0.11( 9.9e-02)	0.18( 4.9e-02)	0.45( 6.5e-09)	0.56( 0.0e+00)	0.57( 0.0e+00)	0.41( 7.4e-11)	0.34( 1.4e-13)	0.28( 1.0e-06)	0.54( 0.0e+00)	0.48( 2.7e-30)	0.3( 1.5e-03)	0.53( 0.0e+00)	0.41( 1.0e-01)	0.51( 3.7e-05)
KDM5A	11	0.11( 5.8e-01)	0.5( 0.0e+00)	0.56( 0.0e+00)	0.19( 3.1e-03)	0.09( 8.9e-01)	0.45( 0.0e+00)	0.34( 6.5e-02)	0.18( 5.2e-02)	0.34( 4.4e-05)	0.36( 2.8e-15)	0.47( 1.1e-03)	0.46( 0.0e+00)	0.42( 7.5e-13)	0.14( 2.2e-01)	0.4( 0.0e+00)	0.4( 0.0e+00)	0.41( 0.0e+00)	0.13( 7.3e-03)	0.49( 5.1e-05)	0.19( 1.7e-03)	0.4( 2.8e-06)	0.55( 0.0e+00)	0.5( 0.0e+00)	0.6( 0.0e+00)	0.43( 1.1e-12)	0.44( 1.2e-21)	0.14( 1.9e-02)	0.55( 0.0e+00)	0.6( 2.5e-49)	0.33( 4.7e-04)	0.41( 0.0e+00)	0.36( 1.6e-01)	0.54( 1.3e-05)
BACH1	11	0.2( 2.7e-01)	0.4( 0.0e+00)	0.34( 0.0e+00)	0.4( 1.8e-11)	0.27( 5.7e-01)	0.53( 0.0e+00)	0.54( 2.4e-03)	0.24( 8.6e-03)	-0.03( 7.7e-01)	0.29( 2.7e-10)	0.35( 2.3e-02)	0.39( 0.0e+00)	0.54( 0.0e+00)	0.12( 3.4e-01)	0.44( 0.0e+00)	0.33( 4.7e-10)	0.21( 1.1e-05)	0.22( 4.9e-06)	0.09( 5.7e-01)	0.06( 4.0e-01)	0.33( 1.5e-04)	0.47( 6.5e-10)	0.49( 0.0e+00)	0.53( 0.0e+00)	0.16( 2.1e-02)	0.43( 3.6e-21)	0.3( 9.7e-08)	0.61( 0.0e+00)	0.65( 1.2e-60)	0.7( 0.0e+00)	0.48( 0.0e+00)	0.42( 1.0e-01)	0.48( 9.3e-05)
APAF1	11	-0.01( 9.8e-01)	0.37( 1.9e-13)	0.48( 0.0e+00)	0.14( 3.8e-02)	0.17( 7.5e-01)	0.39( 0.0e+00)	0.4( 2.8e-02)	-0.36( 2.8e-05)	0.18( 4.7e-02)	0.23( 1.2e-06)	0.65( 6.4e-07)	0.4( 0.0e+00)	0.37( 9.5e-10)	-0.12( 3.0e-01)	0.13( 4.9e-03)	0.46( 0.0e+00)	0.18( 1.4e-04)	-0.16( 1.3e-03)	0.46( 1.9e-04)	0.09( 1.9e-01)	0.17( 6.7e-02)	0.43( 3.1e-08)	0.59( 0.0e+00)	0.47( 1.7e-09)	0.43( 2.6e-12)	0.35( 5.1e-14)	0.2( 5.9e-04)	0.52( 0.0e+00)	0.55( 2.1e-40)	0.72( 0.0e+00)	0.51( 0.0e+00)	0.22( 4.4e-01)	0.54( 1.2e-05)
SPATA5	11	0.18( 3.4e-01)	0.38( 2.3e-14)	0.49( 0.0e+00)	0.31( 4.0e-07)	0.24( 6.3e-01)	0.59( 0.0e+00)	0.31( 9.1e-02)	0.14( 1.3e-01)	0.39( 2.2e-06)	0.24( 3.3e-07)	0.48( 6.5e-04)	0.49( 0.0e+00)	0.44( 0.0e+00)	0.07( 6.2e-01)	0.33( 1.3e-13)	0.4( 0.0e+00)	0.44( 0.0e+00)	0.18( 1.7e-04)	0.21( 1.5e-01)	0.23( 1.1e-04)	0.37( 1.3e-05)	0.35( 7.9e-06)	0.43( 0.0e+00)	0.53( 0.0e+00)	0.45( 0.0e+00)	0.42( 1.8e-20)	0.31( 2.2e-08)	0.51( 3.3e-11)	0.62( 3.2e-53)	0.59( 0.0e+00)	0.48( 0.0e+00)	0.21( 4.5e-01)	0.51( 2.8e-05)
MED13L	11	0( 1.0e+00)	0.48( 0.0e+00)	0.59( 0.0e+00)	0.27( 2.0e-05)	0.17( 7.5e-01)	0.44( 0.0e+00)	0.45( 1.2e-02)	0.22( 1.3e-02)	0.43( 1.5e-07)	0.38( 0.0e+00)	0.56( 3.9e-05)	0.43( 0.0e+00)	0.51( 0.0e+00)	0.25( 1.8e-02)	0.4( 0.0e+00)	0.48( 0.0e+00)	0.43( 0.0e+00)	0.19( 7.5e-05)	0.57( 2.2e-06)	0.2( 1.1e-03)	0.31( 3.5e-04)	0.52( 0.0e+00)	0.61( 0.0e+00)	0.63( 0.0e+00)	0.53( 0.0e+00)	0.39( 6.3e-17)	0.2( 7.2e-04)	0.37( 7.7e-06)	0.42( 3.1e-22)	0.43( 4.4e-06)	0.41( 0.0e+00)	0.35( 1.8e-01)	0.68( 0.0e+00)
CCNT1	11	-0.14( 4.7e-01)	0.44( 0.0e+00)	0.56( 0.0e+00)	0.3( 9.6e-07)	0.23( 6.5e-01)	0.48( 0.0e+00)	0.37( 4.4e-02)	0.02( 8.6e-01)	0.33( 8.5e-05)	0.33( 3.0e-13)	0.36( 1.6e-02)	0.4( 0.0e+00)	0.4( 1.2e-11)	0.25( 2.1e-02)	0.34( 1.7e-14)	0.46( 0.0e+00)	0.27( 5.8e-09)	0.2( 3.1e-05)	0.54( 8.0e-06)	0.07( 3.5e-01)	0.27( 2.4e-03)	0.36( 6.4e-06)	0.53( 0.0e+00)	0.58( 0.0e+00)	0.43( 2.7e-12)	0.38( 7.8e-17)	0.31( 4.2e-08)	0.67( 0.0e+00)	0.59( 3.1e-48)	0.65( 0.0e+00)	0.54( 0.0e+00)	0.07( 8.5e-01)	0.53( 1.8e-05)
APPBP2	11	0.15( 4.2e-01)	0.26( 5.7e-07)	0.47( 0.0e+00)	0.13( 4.7e-02)	0.19( 7.1e-01)	0.42( 0.0e+00)	0.42( 2.0e-02)	0.08( 4.6e-01)	0.56( 0.0e+00)	0.3( 5.5e-11)	0.63( 2.4e-06)	0.37( 0.0e+00)	0.32( 1.8e-07)	0.22( 4.1e-02)	0.36( 7.3e-17)	0.44( 0.0e+00)	0.23( 5.7e-07)	0.12( 1.5e-02)	0.53( 9.8e-06)	0.14( 2.7e-02)	0.16( 9.2e-02)	0.44( 1.4e-08)	0.48( 0.0e+00)	0.45( 9.7e-09)	0.49( 0.0e+00)	0.45( 2.8e-23)	0.22( 1.7e-04)	0.51( 1.7e-11)	0.41( 1.3e-21)	0.7( 0.0e+00)	0.48( 0.0e+00)	0.18( 5.4e-01)	0.45( 2.6e-04)
ARID1B	11	0.37( 2.2e-02)	0.35( 7.6e-12)	0.43( 0.0e+00)	0.19( 3.7e-03)	0.17( 7.5e-01)	0.31( 2.3e-11)	0.33( 7.9e-02)	-0.01( 9.5e-01)	0.3( 3.9e-04)	0.23( 7.1e-07)	0.67( 7.0e-08)	0.51( 0.0e+00)	0.6( 0.0e+00)	0.26( 1.5e-02)	0.22( 1.4e-06)	0.45( 0.0e+00)	0.29( 2.6e-10)	-0.04( 4.5e-01)	0.56( 3.0e-06)	0.18( 3.2e-03)	0.14( 1.5e-01)	0.57( 0.0e+00)	0.49( 0.0e+00)	0.43( 4.7e-08)	0.59( 0.0e+00)	0.27( 1.3e-08)	0.05( 4.6e-01)	0.66( 0.0e+00)	0.45( 6.7e-26)	0.64( 0.0e+00)	0.44( 0.0e+00)	0.4( 1.2e-01)	0.48( 8.8e-05)
REV1	11	0.04( 8.6e-01)	0.24( 4.3e-06)	0.44( 0.0e+00)	0.36( 4.0e-09)	0.4( 3.5e-01)	0.38( 3.0e-18)	0.33( 7.8e-02)	0.25( 4.6e-03)	0.48( 3.7e-09)	0.27( 3.3e-09)	0.56( 4.6e-05)	0.3( 9.3e-12)	0.46( 0.0e+00)	0.22( 4.8e-02)	0.26( 4.2e-09)	0.43( 0.0e+00)	0.15( 2.4e-03)	0.19( 9.8e-05)	0.47( 1.2e-04)	0.17( 6.8e-03)	0.14( 1.4e-01)	0.51( 0.0e+00)	0.43( 0.0e+00)	0.56( 0.0e+00)	0.61( 0.0e+00)	0.45( 4.7e-23)	0.32( 7.2e-09)	0.62( 0.0e+00)	0.31( 1.7e-12)	0.75( 0.0e+00)	0.45( 0.0e+00)	0.44( 8.1e-02)	0.59( 2.6e-06)
SMC4	11	0.2( 2.6e-01)	0.46( 0.0e+00)	0.39( 0.0e+00)	0.38( 2.7e-10)	0.38( 3.9e-01)	0.54( 0.0e+00)	0.31( 9.1e-02)	0.26( 3.4e-03)	0.22( 1.4e-02)	0.3( 8.2e-11)	0.04( 8.8e-01)	0.44( 0.0e+00)	0.51( 0.0e+00)	0.12( 3.3e-01)	0.26( 4.3e-09)	0.43( 0.0e+00)	0.16( 1.1e-03)	0.22( 3.5e-06)	0.34( 9.6e-03)	0.13( 5.1e-02)	0.31( 3.7e-04)	0.57( 0.0e+00)	0.56( 0.0e+00)	0.67( 0.0e+00)	0.55( 0.0e+00)	0.39( 1.1e-17)	0.18( 1.9e-03)	0.66( 0.0e+00)	0.61( 1.7e-51)	0.27( 4.9e-03)	0.46( 0.0e+00)	0.25( 3.6e-01)	0.57( 5.4e-06)
CTTNBP2NL	11	0.46( 3.4e-03)	0.28( 7.6e-08)	0.38( 0.0e+00)	0.26( 4.1e-05)	0.17( 7.4e-01)	0.35( 6.7e-14)	0.67( 1.6e-04)	0.05( 6.5e-01)	0.25( 4.0e-03)	0.36( 2.8e-15)	0.57( 2.9e-05)	0.4( 0.0e+00)	0.36( 2.7e-09)	0.22( 4.0e-02)	0.36( 5.3e-17)	0.49( 0.0e+00)	0.19( 6.5e-05)	-0.01( 8.4e-01)	0.16( 2.7e-01)	0.22( 2.0e-04)	0.3( 4.9e-04)	0.58( 0.0e+00)	0.44( 0.0e+00)	0.53( 0.0e+00)	0.4( 3.4e-10)	0.49( 1.5e-27)	0.26( 3.0e-06)	0.54( 0.0e+00)	0.53( 7.8e-38)	0.8( 0.0e+00)	0.55( 0.0e+00)	0.33( 2.0e-01)	0.37( 3.5e-03)
RB1CC1	11	0.19( 2.7e-01)	0.38( 3.8e-14)	0.42( 0.0e+00)	0.31( 7.1e-07)	0.24( 6.2e-01)	0.28( 2.0e-09)	0.52( 3.1e-03)	0.15( 1.2e-01)	0.3( 4.7e-04)	0.25( 9.5e-08)	0.38( 1.2e-02)	0.49( 0.0e+00)	0.58( 0.0e+00)	0.25( 2.1e-02)	0.21( 2.9e-06)	0.42( 0.0e+00)	0.27( 7.4e-09)	0.28( 3.5e-09)	0.47( 1.5e-04)	0.18( 3.5e-03)	0.39( 4.3e-06)	0.42( 7.8e-08)	0.51( 0.0e+00)	0.5( 1.5e-11)	0.52( 0.0e+00)	0.41( 1.1e-18)	0.27( 1.7e-06)	0.67( 0.0e+00)	0.69( 3.0e-71)	0.57( 0.0e+00)	0.41( 0.0e+00)	0.16( 6.1e-01)	0.45( 2.1e-04)
PRRC2C	11	0.42( 7.5e-03)	0.37( 4.1e-13)	0.45( 0.0e+00)	0.34( 3.1e-08)	0.21( 6.7e-01)	0.46( 0.0e+00)	0.33( 7.8e-02)	0.11( 2.8e-01)	0.37( 9.3e-06)	0.45( 0.0e+00)	0.68( 0.0e+00)	0.3( 4.9e-12)	0.49( 0.0e+00)	0.18( 1.2e-01)	0.41( 0.0e+00)	0.5( 0.0e+00)	0.35( 2.6e-15)	0.28( 2.3e-09)	0.43( 6.3e-04)	0.32( 6.0e-08)	0.39( 4.2e-06)	0.61( 0.0e+00)	0.47( 0.0e+00)	0.66( 0.0e+00)	0.41( 6.8e-11)	0.34( 2.6e-13)	0.15( 1.3e-02)	0.66( 0.0e+00)	0.55( 3.3e-40)	0.57( 0.0e+00)	0.44( 0.0e+00)	0.25( 3.7e-01)	0.58( 4.1e-06)
PRR14L	11	0.18( 3.3e-01)	0.25( 1.7e-06)	0.46( 0.0e+00)	0.29( 3.0e-06)	0.22( 6.6e-01)	0.49( 0.0e+00)	0.39( 3.1e-02)	0.16( 8.0e-02)	0.16( 7.5e-02)	0.34( 6.3e-14)	0.22( 2.0e-01)	0.4( 0.0e+00)	0.48( 0.0e+00)	0.03( 8.6e-01)	0.1( 3.4e-02)	0.47( 0.0e+00)	0.25( 6.2e-08)	0.27( 6.4e-09)	0.46( 2.1e-04)	0.11( 9.1e-02)	0.22( 1.4e-02)	0.36( 4.2e-06)	0.52( 0.0e+00)	0.42( 2.1e-07)	0.49( 0.0e+00)	0.29( 1.6e-09)	0.23( 5.9e-05)	0.52( 0.0e+00)	0.5( 8.3e-33)	0.42( 5.0e-06)	0.47( 0.0e+00)	0.12( 7.1e-01)	0.48( 1.0e-04)
VRK2	11	0.41( 1.1e-02)	0.35( 6.2e-12)	0.31( 0.0e+00)	0.36( 4.4e-09)	0.34( 4.5e-01)	0.48( 0.0e+00)	0.43( 1.8e-02)	0.31( 4.2e-04)	-0.02( 8.3e-01)	0.21( 1.2e-05)	0.66( 3.4e-07)	0.41( 0.0e+00)	0.52( 0.0e+00)	0.05( 7.0e-01)	0.22( 1.5e-06)	0.53( 0.0e+00)	0.14( 4.2e-03)	0.12( 1.8e-02)	0.25( 6.5e-02)	0.01( 9.2e-01)	0.31( 3.8e-04)	0.37( 2.1e-06)	0.51( 0.0e+00)	0.56( 0.0e+00)	0.32( 3.8e-07)	0.33( 2.4e-12)	0.25( 9.9e-06)	0.51( 2.6e-11)	0.63( 4.8e-55)	0.62( 0.0e+00)	0.55( 0.0e+00)	0.27( 3.3e-01)	0.49( 6.1e-05)
SOS1	11	0.35( 3.0e-02)	0.12( 3.1e-02)	0.44( 0.0e+00)	0.17( 1.1e-02)	0.21( 6.7e-01)	0.54( 0.0e+00)	0.35( 5.8e-02)	0.11( 2.7e-01)	0.5( 5.7e-14)	0.27( 7.9e-09)	0.69( 0.0e+00)	0.44( 0.0e+00)	0.52( 0.0e+00)	0.24( 3.0e-02)	0.4( 0.0e+00)	0.45( 0.0e+00)	0.37( 0.0e+00)	0.17( 6.7e-04)	0.57( 1.9e-06)	0.21( 3.9e-04)	0.21( 1.8e-02)	0.45( 4.8e-09)	0.46( 0.0e+00)	0.65( 0.0e+00)	0.45( 0.0e+00)	0.32( 7.9e-12)	0.25( 7.3e-06)	0.65( 0.0e+00)	0.44( 3.2e-24)	0.66( 0.0e+00)	0.42( 0.0e+00)	0.33( 2.1e-01)	0.5( 4.4e-05)
ANKRD28	11	0.33( 4.3e-02)	0.22( 2.3e-05)	0.52( 0.0e+00)	0.08( 2.5e-01)	0.43( 2.9e-01)	0.51( 0.0e+00)	0.36( 4.7e-02)	-0.32( 1.8e-04)	0.19( 3.0e-02)	0.13( 9.7e-03)	0.29( 6.5e-02)	0.66( 0.0e+00)	0.53( 0.0e+00)	0.39( 9.8e-05)	0.21( 4.4e-06)	0.33( 5.5e-10)	0.26( 2.2e-08)	0.08( 1.0e-01)	0.26( 5.2e-02)	0.24( 4.6e-05)	0.26( 3.1e-03)	0.39( 7.3e-07)	0.51( 0.0e+00)	0.57( 0.0e+00)	0.14( 4.3e-02)	0.32( 1.6e-11)	0.39( 5.8e-13)	0.57( 0.0e+00)	0.68( 2.8e-69)	0.63( 0.0e+00)	0.46( 0.0e+00)	0.38( 1.4e-01)	0.5( 4.9e-05)
TMF1	11	0.28( 9.7e-02)	0.19( 3.8e-04)	0.49( 0.0e+00)	-0.01( 9.4e-01)	0.33( 4.7e-01)	0.53( 0.0e+00)	0.5( 4.5e-03)	-0.44( 1.1e-07)	0.12( 1.9e-01)	0.22( 1.8e-06)	0.23( 1.8e-01)	0.59( 0.0e+00)	0.56( 0.0e+00)	0.17( 1.5e-01)	0.37( 0.0e+00)	0.47( 0.0e+00)	0.22( 2.8e-06)	-0.05( 3.4e-01)	0.37( 4.0e-03)	0.18( 4.1e-03)	0.36( 2.3e-05)	0.26( 1.3e-03)	0.55( 0.0e+00)	0.64( 0.0e+00)	0.42( 7.4e-12)	0.37( 2.7e-15)	0.34( 6.0e-10)	0.46( 1.4e-08)	0.64( 4.8e-59)	0.64( 0.0e+00)	0.44( 0.0e+00)	0.27( 3.1e-01)	0.44( 3.0e-04)
RALGAPA1	11	0.01( 9.6e-01)	0.4( 0.0e+00)	0.49( 0.0e+00)	0.2( 1.8e-03)	0.15( 8.0e-01)	0.41( 0.0e+00)	0.43( 1.6e-02)	-0.05( 6.5e-01)	0.55( 0.0e+00)	0.39( 0.0e+00)	0.51( 2.2e-04)	0.35( 1.8e-15)	0.53( 0.0e+00)	0.34( 8.3e-04)	0.27( 3.1e-09)	0.36( 4.9e-12)	0.2( 1.9e-05)	0.01( 8.1e-01)	0.52( 1.6e-05)	0.18( 3.0e-03)	0.23( 1.0e-02)	0.44( 7.9e-09)	0.6( 0.0e+00)	0.64( 0.0e+00)	0.57( 0.0e+00)	0.4( 3.8e-18)	0.3( 5.5e-08)	0.62( 0.0e+00)	0.44( 4.3e-25)	0.55( 3.1e-10)	0.4( 0.0e+00)	0.31( 2.4e-01)	0.56( 6.9e-06)
POLR2B	11	0.03( 8.9e-01)	0.39( 0.0e+00)	0.46( 0.0e+00)	0.27( 1.1e-05)	0.23( 6.4e-01)	0.39( 0.0e+00)	0.41( 2.2e-02)	0.07( 5.2e-01)	0.26( 2.5e-03)	0.32( 6.8e-12)	0.39( 8.1e-03)	0.46( 0.0e+00)	0.45( 0.0e+00)	0.06( 6.5e-01)	0.22( 6.8e-07)	0.53( 0.0e+00)	0.3( 5.4e-11)	0.12( 1.4e-02)	0.51( 2.3e-05)	0.13( 5.1e-02)	0.34( 7.6e-05)	0.57( 0.0e+00)	0.49( 0.0e+00)	0.38( 2.0e-06)	0.45( 0.0e+00)	0.43( 7.8e-21)	0.33( 2.1e-09)	0.55( 0.0e+00)	0.59( 7.2e-47)	0.39( 3.0e-05)	0.53( 0.0e+00)	0.21( 4.7e-01)	0.54( 1.4e-05)
NSD3	11	0.41( 9.6e-03)	0.32( 2.9e-10)	0.44( 0.0e+00)	0.2( 2.0e-03)	0.36( 4.1e-01)	0.46( 0.0e+00)	0.45( 1.3e-02)	0.15( 1.1e-01)	0.31( 2.4e-04)	0.3( 7.3e-11)	0.59( 1.1e-05)	0.49( 0.0e+00)	0.62( 0.0e+00)	0.23( 3.8e-02)	0.25( 3.2e-08)	0.41( 0.0e+00)	0.39( 0.0e+00)	0.17( 6.1e-04)	0.44( 3.9e-04)	0.21( 5.3e-04)	0.17( 6.5e-02)	0.48( 1.2e-10)	0.47( 0.0e+00)	0.51( 0.0e+00)	0.49( 0.0e+00)	0.38( 2.5e-16)	0.3( 5.7e-08)	0.7( 0.0e+00)	0.52( 8.4e-36)	0.39( 3.3e-05)	0.4( 0.0e+00)	0.29( 2.7e-01)	0.58( 3.1e-06)
RAPGEF2	11	0.16( 4.0e-01)	0.24( 2.7e-06)	0.49( 0.0e+00)	0.1( 1.4e-01)	0.38( 3.8e-01)	0.44( 0.0e+00)	0.53( 2.6e-03)	-0.28( 1.6e-03)	0.49( 4.6e-10)	0.27( 3.4e-09)	0.35( 2.2e-02)	0.33( 3.6e-14)	0.39( 4.0e-11)	0.28( 7.7e-03)	0.17( 1.4e-04)	0.27( 5.4e-07)	0.36( 1.5e-17)	0.02( 6.9e-01)	0.47( 1.4e-04)	0.32( 3.5e-08)	0.41( 1.0e-06)	0.65( 0.0e+00)	0.55( 0.0e+00)	0.6( 0.0e+00)	0.33( 3.4e-07)	0.38( 4.7e-16)	0.34( 7.4e-10)	0.65( 0.0e+00)	0.31( 2.1e-12)	0.71( 0.0e+00)	0.48( 0.0e+00)	0.3( 2.5e-01)	0.66( 0.0e+00)
PIK3R4	11	0.34( 3.4e-02)	0.38( 4.8e-14)	0.52( 0.0e+00)	0.27( 1.2e-05)	0.32( 4.8e-01)	0.39( 0.0e+00)	0.49( 5.8e-03)	0.32( 2.7e-04)	0.53( 0.0e+00)	0.34( 1.4e-13)	0.11( 5.7e-01)	0.34( 4.3e-15)	0.34( 2.8e-08)	0.09( 4.7e-01)	0.47( 0.0e+00)	0.38( 4.8e-13)	0.29( 3.7e-10)	0.21( 8.6e-06)	0.56( 3.6e-06)	0.12( 5.5e-02)	0.34( 5.5e-05)	0.48( 1.1e-10)	0.52( 0.0e+00)	0.6( 0.0e+00)	0.55( 0.0e+00)	0.32( 5.5e-12)	0.3( 6.4e-08)	0.58( 0.0e+00)	0.41( 3.4e-21)	0.74( 0.0e+00)	0.43( 0.0e+00)	0.3( 2.5e-01)	0.33( 1.0e-02)
RPRD1A	11	0.33( 4.5e-02)	0.33( 9.0e-11)	0.5( 0.0e+00)	0.28( 5.7e-06)	0.05( 9.4e-01)	0.5( 0.0e+00)	0.25( 2.0e-01)	0.21( 2.1e-02)	0.19( 3.2e-02)	0.24( 4.1e-07)	0.5( 3.5e-04)	0.39( 0.0e+00)	0.51( 0.0e+00)	0.23( 3.8e-02)	0.22( 2.0e-06)	0.48( 0.0e+00)	0.29( 4.6e-10)	0.14( 3.8e-03)	0.3( 2.3e-02)	0.08( 2.5e-01)	0.18( 4.8e-02)	0.38( 1.0e-06)	0.44( 0.0e+00)	0.38( 2.6e-06)	0.48( 0.0e+00)	0.48( 3.6e-26)	0.2( 6.9e-04)	0.51( 9.2e-11)	0.71( 1.2e-76)	0.66( 0.0e+00)	0.44( 0.0e+00)	0.04( 9.2e-01)	0.59( 2.6e-06)
RIC1	11	0.16( 3.9e-01)	0.34( 1.4e-11)	0.47( 0.0e+00)	0.35( 1.3e-08)	0.1( 8.7e-01)	0.47( 0.0e+00)	0.4( 2.5e-02)	0.11( 2.8e-01)	0.1( 3.3e-01)	0.19( 9.5e-05)	0.03( 9.1e-01)	0.5( 0.0e+00)	0.5( 0.0e+00)	0.1( 4.0e-01)	0.31( 1.4e-12)	0.34( 1.7e-10)	0.09( 7.0e-02)	0.06( 2.8e-01)	0.4( 1.6e-03)	0.09( 2.1e-01)	0.15( 1.3e-01)	0.56( 0.0e+00)	0.52( 0.0e+00)	0.55( 0.0e+00)	0.4( 2.3e-10)	0.35( 2.9e-14)	0.3( 1.3e-07)	0.54( 0.0e+00)	0.49( 4.4e-31)	0.43( 3.6e-06)	0.53( 0.0e+00)	0.28( 3.0e-01)	0.5( 4.6e-05)
ZNF776	11	-0.04( 8.6e-01)	0.18( 8.5e-04)	0.5( 0.0e+00)	0.04( 6.0e-01)	0.12( 8.3e-01)	0.51( 0.0e+00)	0.29( 1.3e-01)	-0.2( 2.9e-02)	0.41( 5.8e-07)	0.22( 3.0e-06)	0.33( 3.3e-02)	0.37( 0.0e+00)	0.55( 0.0e+00)	0.16( 1.8e-01)	0.32( 3.5e-13)	0.41( 0.0e+00)	0.22( 2.8e-06)	-0.09( 9.4e-02)	0.49( 5.4e-05)	0.17( 5.4e-03)	0.28( 1.4e-03)	0.38( 8.6e-07)	0.52( 0.0e+00)	0.61( 0.0e+00)	0.51( 0.0e+00)	0.47( 6.4e-25)	0.3( 5.4e-08)	0.75( 0.0e+00)	0.31( 3.8e-12)	0.58( 0.0e+00)	0.42( 0.0e+00)	0.45( 7.9e-02)	0.55( 9.6e-06)
ZDHHC17	11	0.03( 8.9e-01)	0.16( 2.2e-03)	0.49( 0.0e+00)	0.08( 2.6e-01)	-0.06( 9.3e-01)	0.47( 0.0e+00)	0.36( 5.0e-02)	-0.04( 7.3e-01)	0.56( 0.0e+00)	0.09( 7.3e-02)	0.52( 1.8e-04)	0.25( 1.6e-08)	0.39( 9.4e-11)	0.21( 5.4e-02)	0.36( 5.0e-17)	0.46( 0.0e+00)	0.16( 7.0e-04)	0( 9.6e-01)	0.47( 1.2e-04)	0.2( 1.3e-03)	0.1( 3.3e-01)	0.28( 5.0e-04)	0.56( 0.0e+00)	0.52( 0.0e+00)	0.35( 4.2e-08)	0.38( 2.7e-16)	0.29( 3.1e-07)	0.6( 0.0e+00)	0.26( 6.5e-09)	0.64( 0.0e+00)	0.36( 3.0e-17)	0.29( 2.7e-01)	0.56( 7.6e-06)
CDYL	11	0.42( 8.6e-03)	0.32( 6.0e-10)	0.24( 1.0e-14)	0.35( 5.9e-09)	0.58( 1.0e-01)	0.18( 2.0e-04)	0.3( 1.1e-01)	0.46( 1.8e-08)	0.38( 5.8e-06)	0.43( 0.0e+00)	0.46( 1.2e-03)	0.67( 0.0e+00)	0.57( 0.0e+00)	0.23( 3.3e-02)	0.3( 1.0e-11)	0.54( 0.0e+00)	0.37( 0.0e+00)	0.46( 0.0e+00)	0.39( 2.1e-03)	0.17( 6.7e-03)	0.31( 3.1e-04)	0.53( 0.0e+00)	0.41( 0.0e+00)	0.38( 3.0e-06)	0.41( 4.7e-11)	0.32( 1.1e-11)	0.18( 2.2e-03)	0.65( 0.0e+00)	0.7( 5.6e-75)	0.64( 0.0e+00)	0.34( 2.0e-15)	0.24( 4.0e-01)	0.49( 6.7e-05)
CDC42BPB	11	0.11( 6.0e-01)	0.52( 0.0e+00)	0.34( 0.0e+00)	0.26( 2.3e-05)	0.46( 2.5e-01)	0.18( 2.1e-04)	0.64( 2.9e-04)	0.01( 9.4e-01)	0.39( 2.7e-06)	0.47( 0.0e+00)	0.03( 8.9e-01)	0.33( 9.3e-14)	0.49( 0.0e+00)	0.26( 1.4e-02)	0.14( 2.6e-03)	0.38( 4.1e-13)	0.33( 1.4e-13)	0.2( 2.3e-05)	0.47( 1.4e-04)	0.11( 9.9e-02)	0.33( 1.5e-04)	0.59( 0.0e+00)	0.5( 0.0e+00)	0.34( 2.6e-05)	0.46( 0.0e+00)	0.22( 6.0e-06)	0.26( 6.1e-06)	0.63( 0.0e+00)	0.65( 8.3e-62)	0.72( 0.0e+00)	0.31( 1.1e-12)	0.12( 7.1e-01)	0.26( 5.1e-02)
KIAA0232	11	-0.13( 5.1e-01)	0.19( 2.7e-04)	0.48( 0.0e+00)	0.05( 5.4e-01)	0.38( 3.8e-01)	0.48( 0.0e+00)	0.42( 1.9e-02)	-0.18( 5.6e-02)	0.39( 3.0e-06)	0.21( 7.6e-06)	0.22( 2.0e-01)	0.22( 8.2e-07)	0.47( 0.0e+00)	0( 9.9e-01)	0.33( 4.1e-14)	0.38( 4.5e-13)	0.54( 0.0e+00)	0.23( 2.1e-06)	0.38( 2.9e-03)	0.21( 4.2e-04)	0.42( 8.2e-07)	0.53( 0.0e+00)	0.42( 0.0e+00)	0.59( 0.0e+00)	0.45( 0.0e+00)	0.45( 8.1e-23)	0.33( 2.2e-09)	0.69( 0.0e+00)	0.6( 9.2e-49)	0.51( 1.4e-08)	0.48( 0.0e+00)	0.24( 3.8e-01)	0.44( 3.1e-04)
ZHX1	11	0.42( 8.6e-03)	0.39( 6.9e-16)	0.45( 0.0e+00)	0.45( 0.0e+00)	0.11( 8.6e-01)	0.37( 8.1e-16)	0.5( 5.2e-03)	0.22( 1.4e-02)	0.58( 0.0e+00)	0.26( 1.7e-08)	0.46( 1.5e-03)	0.4( 0.0e+00)	0.46( 0.0e+00)	0.2( 7.4e-02)	0.56( 0.0e+00)	0.27( 7.0e-07)	0.27( 3.6e-09)	0.11( 2.9e-02)	0.47( 1.5e-04)	0.26( 1.0e-05)	0.29( 7.3e-04)	0.32( 4.7e-05)	0.56( 0.0e+00)	0.52( 0.0e+00)	0.54( 0.0e+00)	0.37( 3.3e-15)	0.23( 4.6e-05)	0.53( 0.0e+00)	0.39( 2.4e-19)	0.62( 0.0e+00)	0.34( 1.9e-15)	0.03( 9.5e-01)	0.23( 9.2e-02)
YES1	11	0.48( 2.2e-03)	0.38( 1.8e-14)	0.26( 3.2e-18)	0.38( 4.8e-10)	0.18( 7.3e-01)	0.54( 0.0e+00)	0.74( 3.1e-05)	0.26( 3.1e-03)	0.38( 5.1e-06)	0.36( 3.5e-16)	0.59( 1.1e-05)	0.42( 0.0e+00)	0.35( 4.5e-09)	0.43( 1.5e-05)	0.58( 0.0e+00)	0.38( 5.9e-13)	0.18( 1.5e-04)	0.26( 5.4e-08)	0.06( 7.4e-01)	0.19( 1.8e-03)	0.32( 1.6e-04)	0.33( 4.4e-05)	0.42( 0.0e+00)	0.67( 0.0e+00)	0.24( 3.3e-04)	0.46( 3.8e-24)	0.18( 2.1e-03)	0.12( 1.9e-01)	0.56( 5.1e-43)	0.78( 0.0e+00)	0.5( 0.0e+00)	0.16( 5.9e-01)	0.53( 1.6e-05)
GSK3B	11	0.29( 7.7e-02)	0.4( 0.0e+00)	0.45( 0.0e+00)	0.36( 3.0e-09)	0.44( 2.7e-01)	0.34( 4.9e-13)	0.54( 2.4e-03)	0.33( 1.7e-04)	0.38( 4.4e-06)	0.33( 1.0e-12)	0.33( 3.0e-02)	0.48( 0.0e+00)	0.44( 0.0e+00)	0.1( 4.1e-01)	0.09( 5.1e-02)	0.41( 0.0e+00)	0.32( 1.7e-12)	0.22( 4.4e-06)	0.45( 2.6e-04)	0.16( 8.5e-03)	0.39( 4.1e-06)	0.31( 8.4e-05)	0.48( 0.0e+00)	0.56( 0.0e+00)	0.57( 0.0e+00)	0.49( 1.0e-27)	0.21( 3.7e-04)	0.61( 0.0e+00)	0.6( 5.3e-49)	0.48( 1.4e-07)	0.53( 0.0e+00)	0.34( 1.9e-01)	0.35( 5.1e-03)
DDX3X	11	0.11( 6.0e-01)	0.4( 0.0e+00)	0.47( 0.0e+00)	0.29( 2.4e-06)	0.4( 3.4e-01)	0.48( 0.0e+00)	0.47( 9.0e-03)	-0.08( 4.7e-01)	0.47( 5.2e-09)	0.35( 2.5e-14)	0.43( 2.9e-03)	0.28( 3.1e-10)	0.48( 0.0e+00)	0.11( 3.8e-01)	0.44( 0.0e+00)	0.49( 0.0e+00)	0.29( 1.9e-10)	0.1( 5.4e-02)	0.35( 5.8e-03)	0.12( 7.0e-02)	0.25( 5.1e-03)	0.41( 1.8e-07)	0.39( 0.0e+00)	0.56( 0.0e+00)	0.45( 0.0e+00)	0.38( 1.0e-16)	0.36( 7.8e-11)	0.42( 2.9e-07)	0.42( 2.8e-22)	0.52( 8.1e-09)	0.57( 0.0e+00)	0.25( 3.7e-01)	0.54( 1.3e-05)
PCNX1	11	0.05( 8.3e-01)	0.42( 0.0e+00)	0.48( 0.0e+00)	0.23( 2.8e-04)	0.11( 8.6e-01)	0.45( 0.0e+00)	0.46( 1.0e-02)	-0.01( 9.6e-01)	0.3( 5.5e-04)	0.19( 5.6e-05)	0.37( 1.3e-02)	0.4( 0.0e+00)	0.51( 0.0e+00)	-0.08( 5.4e-01)	0.27( 1.3e-09)	0.28( 1.8e-07)	0.21( 4.5e-06)	0.07( 1.6e-01)	0.44( 4.3e-04)	0.07( 3.1e-01)	0.22( 1.6e-02)	0.41( 1.1e-07)	0.55( 0.0e+00)	0.6( 0.0e+00)	0.43( 2.3e-12)	0.35( 1.2e-13)	0.26( 6.4e-06)	0.66( 0.0e+00)	0.56( 1.7e-42)	0.73( 0.0e+00)	0.46( 0.0e+00)	0.11( 7.5e-01)	0.54( 1.4e-05)
MAPK1	11	0.32( 5.2e-02)	0.47( 0.0e+00)	0.45( 0.0e+00)	0.36( 4.4e-09)	0.31( 5.0e-01)	0.49( 0.0e+00)	0.36( 4.8e-02)	0.33( 1.7e-04)	0.36( 1.3e-05)	0.45( 0.0e+00)	0.52( 1.7e-04)	0.07( 1.5e-01)	0.35( 3.7e-09)	0.06( 6.5e-01)	0.35( 2.2e-15)	0.52( 0.0e+00)	0.28( 1.4e-09)	0.27( 1.5e-08)	0.36( 5.4e-03)	0.1( 1.2e-01)	0.31( 2.8e-04)	0.44( 6.9e-09)	0.48( 0.0e+00)	0.42( 1.2e-07)	0.45( 0.0e+00)	0.3( 2.5e-10)	0.24( 2.1e-05)	0.58( 0.0e+00)	0.65( 8.5e-61)	0.73( 0.0e+00)	0.56( 0.0e+00)	-0.05( 8.9e-01)	0.43( 4.8e-04)
CHM	11	0.02( 9.5e-01)	0.5( 0.0e+00)	0.53( 0.0e+00)	0.18( 4.0e-03)	0.4( 3.4e-01)	0.2( 2.0e-05)	0.48( 6.4e-03)	0( 9.9e-01)	0.16( 8.0e-02)	0.34( 4.3e-14)	0.42( 4.0e-03)	0.38( 0.0e+00)	0.43( 3.3e-14)	0.03( 8.4e-01)	0.13( 4.7e-03)	0.44( 0.0e+00)	0.14( 4.3e-03)	0.04( 4.2e-01)	0.53( 9.6e-06)	0.08( 2.4e-01)	0.35( 5.2e-05)	0.41( 8.7e-08)	0.53( 0.0e+00)	0.4( 5.1e-07)	0.52( 0.0e+00)	0.43( 3.5e-21)	0.39( 1.8e-12)	0.64( 0.0e+00)	0.62( 8.1e-54)	0.69( 0.0e+00)	0.48( 0.0e+00)	0.28( 2.9e-01)	0.54( 1.3e-05)
GOLM2	11	-0.05( 8.2e-01)	0.15( 3.9e-03)	0.51( 0.0e+00)	0( 9.9e-01)	0.5( 2.0e-01)	0.53( 0.0e+00)	0.42( 2.1e-02)	-0.34( 6.3e-05)	0.49( 2.1e-10)	0.24( 1.8e-07)	0.23( 1.7e-01)	0.24( 8.7e-08)	0.53( 0.0e+00)	0.16( 1.6e-01)	0.63( 0.0e+00)	0.42( 0.0e+00)	0.39( 0.0e+00)	0.04( 4.2e-01)	0.51( 2.6e-05)	0.24( 5.3e-05)	0.41( 1.6e-06)	0.2( 2.1e-02)	0.41( 0.0e+00)	0.5( 1.1e-11)	0.42( 1.8e-11)	0.39( 4.0e-17)	0.33( 3.7e-09)	0.18( 4.1e-02)	0.63( 1.0e-55)	0.74( 0.0e+00)	0.48( 0.0e+00)	0.31( 2.3e-01)	0.46( 1.6e-04)
ZNF627	11	-0.04( 8.7e-01)	0.09( 1.2e-01)	0.47( 0.0e+00)	0.01( 9.4e-01)	0.23( 6.4e-01)	-0.02( 7.6e-01)	0.46( 1.0e-02)	-0.15( 1.0e-01)	0.06( 5.3e-01)	0.03( 5.5e-01)	0.18( 3.2e-01)	0.43( 0.0e+00)	0.57( 0.0e+00)	0.18( 1.1e-01)	0.26( 1.0e-08)	0.38( 2.8e-13)	-0.11( 3.1e-02)	-0.19( 8.3e-05)	0.35( 7.4e-03)	0.01( 8.9e-01)	0.24( 7.0e-03)	0.5( 0.0e+00)	0.48( 0.0e+00)	0.05( 6.0e-01)	0.52( 0.0e+00)	0.42( 4.5e-20)	0.07( 3.4e-01)	0.62( 0.0e+00)	0.49( 1.5e-30)	0.64( 0.0e+00)	0.47( 0.0e+00)	0.09( 8.1e-01)	0.48( 9.3e-05)
ARID4B	11	0.26( 1.1e-01)	0.34( 4.0e-11)	0.51( 0.0e+00)	0.17( 1.0e-02)	0.12( 8.3e-01)	0.5( 0.0e+00)	0.37( 4.3e-02)	0( 9.9e-01)	0.39( 3.2e-06)	0.3( 5.6e-11)	0.65( 6.2e-07)	0.48( 0.0e+00)	0.58( 0.0e+00)	0.04( 7.6e-01)	0.3( 2.2e-11)	0.43( 0.0e+00)	0.27( 7.2e-09)	0.2( 3.7e-05)	0.42( 7.0e-04)	0.38( 1.6e-11)	0.32( 2.2e-04)	0.41( 1.0e-07)	0.52( 0.0e+00)	0.68( 0.0e+00)	0.49( 0.0e+00)	0.38( 2.6e-16)	0.15( 1.5e-02)	0.62( 0.0e+00)	0.52( 3.2e-36)	0.43( 3.0e-06)	0.36( 4.1e-18)	0.29( 2.7e-01)	0.47( 1.2e-04)
HACE1	11	0.18( 3.1e-01)	0.37( 4.0e-13)	0.46( 0.0e+00)	0.22( 5.3e-04)	0.06( 9.3e-01)	0.46( 0.0e+00)	0.53( 3.0e-03)	-0.01( 9.6e-01)	0.28( 1.4e-03)	0.26( 2.9e-08)	0.55( 6.9e-05)	0.45( 0.0e+00)	0.61( 0.0e+00)	0.29( 6.1e-03)	0.18( 8.7e-05)	0.33( 3.0e-10)	0.03( 5.4e-01)	0.01( 8.2e-01)	0.26( 5.3e-02)	0.07( 3.3e-01)	0.11( 2.5e-01)	0.49( 0.0e+00)	0.47( 0.0e+00)	0.43( 8.9e-08)	0.6( 0.0e+00)	0.36( 2.1e-14)	0.31( 2.4e-08)	0.29( 7.3e-04)	0.56( 9.2e-43)	0.56( 0.0e+00)	0.37( 0.0e+00)	0.31( 2.4e-01)	0.4( 1.3e-03)
BRAF	11	0.13( 4.9e-01)	0.05( 4.2e-01)	0.48( 0.0e+00)	0.12( 8.6e-02)	0.03( 9.7e-01)	0.44( 0.0e+00)	0.41( 2.5e-02)	0.09( 4.1e-01)	0.32( 1.7e-04)	0.3( 5.5e-11)	0.35( 2.3e-02)	0.38( 0.0e+00)	0.47( 0.0e+00)	0.16( 1.6e-01)	0.12( 7.9e-03)	0.45( 0.0e+00)	0.13( 5.4e-03)	0.1( 3.7e-02)	0.28( 3.8e-02)	0.23( 1.8e-04)	0.27( 1.8e-03)	0.52( 0.0e+00)	0.6( 0.0e+00)	0.66( 0.0e+00)	0.41( 7.6e-11)	0.42( 5.0e-20)	0.23( 5.5e-05)	0.67( 0.0e+00)	0.58( 7.9e-46)	0.67( 0.0e+00)	0.45( 0.0e+00)	0.24( 3.8e-01)	0.52( 2.3e-05)
ZNF37A	11	-0.02( 9.5e-01)	0.17( 1.6e-03)	0.58( 0.0e+00)	0.23( 1.9e-04)	0.1( 8.7e-01)	0.48( 0.0e+00)	0.27( 1.5e-01)	-0.21( 2.3e-02)	0.36( 1.8e-05)	0.12( 1.8e-02)	0.47( 9.0e-04)	0.26( 5.7e-09)	0.6( 0.0e+00)	0.22( 4.7e-02)	0.21( 3.7e-06)	0.48( 0.0e+00)	0.28( 1.3e-09)	0.08( 1.5e-01)	0.4( 1.3e-03)	0.38( 3.2e-11)	0.13( 1.9e-01)	0.31( 1.2e-04)	0.48( 0.0e+00)	0.65( 0.0e+00)	0.52( 0.0e+00)	0.41( 2.3e-19)	0.26( 5.9e-06)	0.42( 4.2e-07)	0.46( 1.5e-26)	0.76( 0.0e+00)	0.42( 0.0e+00)	0.15( 6.4e-01)	0.47( 1.1e-04)
ZNF41	11	-0.05( 8.1e-01)	0.2( 1.7e-04)	0.46( 0.0e+00)	0.06( 3.8e-01)	0.33( 4.7e-01)	0.14( 3.8e-03)	0.37( 4.1e-02)	-0.25( 5.2e-03)	0.48( 1.4e-09)	0.17( 3.4e-04)	0.34( 2.9e-02)	0.51( 0.0e+00)	0.59( 0.0e+00)	0.15( 2.0e-01)	0.26( 7.0e-09)	0.48( 0.0e+00)	0.14( 4.6e-03)	-0.04( 4.4e-01)	0.28( 4.0e-02)	0.15( 2.0e-02)	0.3( 5.4e-04)	0.47( 5.8e-10)	0.56( 0.0e+00)	0.39( 1.8e-06)	0.46( 0.0e+00)	0.42( 7.0e-20)	0.19( 1.5e-03)	0.22( 1.2e-02)	0.52( 5.3e-36)	0.59( 0.0e+00)	0.4( 0.0e+00)	0.18( 5.5e-01)	0.53( 1.9e-05)
USP46	11	0.17( 3.4e-01)	0.2( 1.4e-04)	0.51( 0.0e+00)	0.29( 3.6e-06)	0.18( 7.3e-01)	0.49( 0.0e+00)	0.36( 4.7e-02)	0.2( 2.8e-02)	0.39( 2.4e-06)	0.41( 0.0e+00)	0.54( 1.0e-04)	0.37( 0.0e+00)	0.36( 2.6e-09)	0.32( 2.2e-03)	0.32( 1.1e-12)	0.51( 0.0e+00)	0.35( 5.3e-15)	0.21( 7.3e-06)	0.61( 0.0e+00)	0.25( 2.0e-05)	0.35( 4.9e-05)	0.32( 5.0e-05)	0.52( 0.0e+00)	0.44( 2.5e-08)	0.16( 1.8e-02)	0.51( 1.4e-29)	0.33( 5.1e-09)	0.64( 0.0e+00)	0.4( 3.2e-20)	0.85( 0.0e+00)	0.47( 0.0e+00)	0.22( 4.3e-01)	0.49( 7.2e-05)
UTRN	11	0.47( 2.5e-03)	0.17( 1.3e-03)	0.44( 0.0e+00)	-0.03( 7.1e-01)	0.29( 5.4e-01)	0.4( 0.0e+00)	0.55( 1.7e-03)	-0.02( 8.5e-01)	0.37( 8.9e-06)	0.26( 1.5e-08)	0.5( 3.6e-04)	0.47( 0.0e+00)	0.6( 0.0e+00)	0.11( 3.6e-01)	0.58( 0.0e+00)	0.45( 0.0e+00)	0.24( 3.4e-07)	0.15( 1.7e-03)	0.38( 2.4e-03)	0.26( 1.6e-05)	0.22( 1.6e-02)	0.42( 4.4e-08)	0.51( 0.0e+00)	0.42( 1.5e-07)	0.48( 0.0e+00)	0.32( 8.1e-12)	0.21( 3.0e-04)	0.6( 0.0e+00)	0.71( 2.2e-77)	0.77( 0.0e+00)	0.41( 0.0e+00)	0.26( 3.4e-01)	0.42( 7.4e-04)
C2orf49	11	0.19( 3.0e-01)	0.33( 1.2e-10)	0.48( 0.0e+00)	0.19( 3.6e-03)	0.32( 4.8e-01)	0.24( 7.3e-07)	0.42( 2.1e-02)	0( 9.9e-01)	0.43( 1.6e-07)	0.19( 4.0e-05)	0.54( 8.1e-05)	0.49( 0.0e+00)	0.53( 0.0e+00)	0.21( 5.5e-02)	0.51( 0.0e+00)	0.45( 0.0e+00)	0.13( 5.4e-03)	0.08( 1.5e-01)	0.54( 7.9e-06)	0.07( 3.0e-01)	0.22( 1.7e-02)	0.44( 7.6e-09)	0.35( 2.3e-15)	0.36( 7.3e-06)	0.49( 0.0e+00)	0.4( 1.7e-18)	0.21( 2.2e-04)	0.48( 1.9e-09)	0.42( 3.1e-22)	0.63( 0.0e+00)	0.49( 0.0e+00)	0.3( 2.4e-01)	0.5( 5.2e-05)
WDR35	11	-0.02( 9.4e-01)	0.18( 6.5e-04)	0.55( 0.0e+00)	-0.05( 4.7e-01)	0.1( 8.7e-01)	0.15( 2.5e-03)	0.58( 9.1e-04)	-0.12( 2.4e-01)	0.67( 0.0e+00)	0.11( 2.4e-02)	0.64( 1.6e-06)	0.19( 4.0e-05)	0.42( 9.7e-13)	0.09( 4.6e-01)	0.61( 0.0e+00)	0.41( 0.0e+00)	0.21( 1.1e-05)	-0.06( 2.2e-01)	0.47( 1.4e-04)	0.15( 1.9e-02)	0.26( 3.2e-03)	0.39( 5.6e-07)	0.48( 0.0e+00)	0.41( 3.9e-07)	0.29( 6.9e-06)	0.45( 2.9e-23)	0.14( 2.4e-02)	0.52( 0.0e+00)	0.58( 1.9e-45)	0.83( 0.0e+00)	0.35( 3.2e-16)	0.13( 6.8e-01)	0.42( 7.1e-04)
DCAF17	11	0.35( 3.2e-02)	0.45( 0.0e+00)	0.6( 0.0e+00)	0.31( 4.5e-07)	0.29( 5.3e-01)	0.38( 0.0e+00)	0.35( 5.6e-02)	0.2( 2.5e-02)	0.45( 3.5e-08)	0.42( 0.0e+00)	0.69( 0.0e+00)	0.39( 0.0e+00)	0.48( 0.0e+00)	0.14( 2.3e-01)	0.3( 8.7e-12)	0.44( 0.0e+00)	0.34( 9.3e-14)	0.35( 2.1e-14)	0.4( 1.4e-03)	0.25( 3.5e-05)	0.19( 4.0e-02)	0.23( 5.3e-03)	0.52( 0.0e+00)	0.62( 0.0e+00)	0.57( 0.0e+00)	0.42( 3.5e-20)	0.32( 5.3e-09)	0.65( 0.0e+00)	0.26( 9.8e-09)	0.58( 0.0e+00)	0.52( 0.0e+00)	0.37( 1.5e-01)	0.51( 3.3e-05)
SASH1	11	0.28( 8.8e-02)	-0.03( 5.7e-01)	0.14( 3.7e-06)	0.18( 4.0e-03)	0.28( 5.4e-01)	0.52( 0.0e+00)	0.56( 1.5e-03)	-0.04( 7.5e-01)	0.57( 0.0e+00)	0.28( 2.2e-09)	0.51( 2.9e-04)	0.32( 3.1e-13)	0.38( 1.2e-10)	-0.02( 9.2e-01)	0.38( 0.0e+00)	0.28( 1.9e-07)	0.24( 2.5e-07)	-0.01( 9.3e-01)	0.09( 5.8e-01)	0.13( 4.4e-02)	0.09( 4.1e-01)	0.34( 1.7e-05)	0.58( 0.0e+00)	0.53( 0.0e+00)	0.24( 3.1e-04)	0.34( 2.0e-13)	0.24( 3.6e-05)	0.66( 0.0e+00)	0.47( 5.0e-29)	0.82( 0.0e+00)	0.37( 0.0e+00)	0.53( 3.9e-02)	0.46( 1.5e-04)
ZC3H13	11	0.23( 1.7e-01)	0.33( 1.7e-10)	0.52( 0.0e+00)	0.18( 4.4e-03)	0.27( 5.7e-01)	0.31( 2.1e-11)	0.35( 5.8e-02)	-0.06( 5.9e-01)	0.43( 2.0e-07)	0.39( 0.0e+00)	0.52( 1.5e-04)	0.45( 0.0e+00)	0.5( 0.0e+00)	0.09( 5.1e-01)	0.35( 8.1e-16)	0.32( 2.2e-09)	0.43( 0.0e+00)	0.14( 4.2e-03)	0.36( 4.4e-03)	0.27( 6.6e-06)	0.32( 1.7e-04)	0.51( 0.0e+00)	0.34( 1.5e-14)	0.54( 0.0e+00)	0.52( 0.0e+00)	0.31( 2.6e-11)	0.03( 7.3e-01)	0.65( 0.0e+00)	0.57( 2.2e-43)	0.66( 0.0e+00)	0.5( 0.0e+00)	0.04( 9.3e-01)	0.45( 2.2e-04)
SOS2	11	0.16( 4.0e-01)	0.4( 0.0e+00)	0.47( 0.0e+00)	0.29( 2.5e-06)	0.16( 7.6e-01)	0.39( 0.0e+00)	0.46( 1.0e-02)	0.06( 5.7e-01)	0.41( 6.3e-07)	0.29( 2.9e-10)	0.42( 4.6e-03)	0.37( 0.0e+00)	0.39( 9.5e-11)	-0.08( 5.6e-01)	0.24( 1.6e-07)	0.33( 4.7e-10)	0.18( 9.8e-05)	-0.04( 5.2e-01)	0.56( 3.0e-06)	0.2( 1.1e-03)	0.23( 8.8e-03)	0.46( 1.1e-09)	0.45( 0.0e+00)	0.58( 0.0e+00)	0.54( 0.0e+00)	0.45( 6.4e-23)	0.3( 1.3e-07)	-0.02( 8.3e-01)	0.49( 5.9e-31)	0.7( 0.0e+00)	0.52( 0.0e+00)	0.22( 4.3e-01)	0.61( 7.9e-07)
TBC1D5	11	0.29( 7.4e-02)	0.33( 1.5e-10)	0.53( 0.0e+00)	0.08( 2.9e-01)	0.48( 2.2e-01)	0.3( 1.1e-10)	0.4( 2.9e-02)	-0.12( 2.4e-01)	0.49( 5.1e-10)	0.23( 5.5e-07)	0.34( 2.7e-02)	0.53( 0.0e+00)	0.32( 1.6e-07)	-0.02( 9.1e-01)	0.41( 0.0e+00)	0.45( 0.0e+00)	0.37( 0.0e+00)	0.21( 8.6e-06)	0.57( 2.0e-06)	0.28( 3.0e-06)	0.17( 7.6e-02)	0.29( 3.5e-04)	0.46( 0.0e+00)	0.48( 1.2e-09)	0.47( 0.0e+00)	0.29( 6.5e-10)	0.19( 1.5e-03)	0.59( 0.0e+00)	0.55( 4.5e-40)	0.79( 0.0e+00)	0.43( 0.0e+00)	0.26( 3.3e-01)	0.43( 4.7e-04)
TBC1D14	11	0.11( 5.9e-01)	0.54( 0.0e+00)	0.48( 0.0e+00)	0.36( 4.4e-09)	0.57( 1.0e-01)	0.36( 1.1e-14)	0.39( 2.9e-02)	0.08( 4.6e-01)	0.33( 9.2e-05)	0.4( 0.0e+00)	-0.02( 9.5e-01)	0.3( 5.7e-12)	0.3( 9.3e-07)	-0.03( 8.3e-01)	0.4( 0.0e+00)	0.43( 0.0e+00)	0.4( 0.0e+00)	0.26( 3.2e-08)	0.48( 8.2e-05)	0.09( 1.8e-01)	0.44( 2.3e-07)	0.53( 0.0e+00)	0.55( 0.0e+00)	0.44( 4.3e-08)	0.46( 0.0e+00)	0.29( 1.4e-09)	0.15( 1.4e-02)	0.71( 0.0e+00)	0.63( 5.6e-57)	0.46( 5.4e-07)	0.49( 0.0e+00)	0.32( 2.2e-01)	0.46( 1.8e-04)
ASCC3	11	0.26( 1.3e-01)	0.56( 0.0e+00)	0.38( 0.0e+00)	0.38( 4.8e-10)	0.3( 5.2e-01)	0.48( 0.0e+00)	0.53( 2.7e-03)	0( 9.8e-01)	0.25( 3.6e-03)	0.38( 0.0e+00)	0.55( 5.9e-05)	0.48( 0.0e+00)	0.43( 9.9e-14)	0.08( 5.2e-01)	0.27( 1.8e-09)	0.32( 1.3e-09)	0.26( 2.6e-08)	0.07( 2.0e-01)	0.39( 1.8e-03)	0.17( 6.5e-03)	0.31( 2.8e-04)	0.51( 0.0e+00)	0.37( 0.0e+00)	0.53( 0.0e+00)	0.47( 0.0e+00)	0.32( 1.5e-11)	0.31( 2.1e-08)	0.47( 7.2e-09)	0.59( 5.3e-47)	0.61( 0.0e+00)	0.45( 0.0e+00)	0.19( 5.2e-01)	0.32( 1.4e-02)
RBL2	11	0( 9.9e-01)	0.33( 1.1e-10)	0.43( 0.0e+00)	0.21( 1.0e-03)	0.35( 4.3e-01)	0.34( 5.3e-13)	0.52( 3.7e-03)	0.23( 1.2e-02)	0.51( 0.0e+00)	0.33( 4.5e-13)	0.32( 4.3e-02)	0.44( 0.0e+00)	0.37( 7.2e-10)	0.05( 7.2e-01)	0.49( 0.0e+00)	0.27( 5.7e-07)	0.23( 5.3e-07)	0.08( 1.5e-01)	0.54( 6.6e-06)	0.15( 1.9e-02)	0.26( 2.6e-03)	0.49( 2.4e-11)	0.46( 0.0e+00)	0.45( 1.2e-08)	0.42( 1.5e-11)	0.34( 6.0e-13)	0.24( 2.5e-05)	0.62( 0.0e+00)	0.6( 7.4e-49)	0.56( 0.0e+00)	0.43( 0.0e+00)	0.33( 2.0e-01)	0.58( 4.1e-06)
GAB1	11	0.11( 5.7e-01)	0.15( 4.0e-03)	0.45( 0.0e+00)	0.3( 1.5e-06)	0.15( 7.9e-01)	0.31( 2.1e-11)	0.06( 8.1e-01)	0.07( 5.1e-01)	0.56( 0.0e+00)	0.47( 0.0e+00)	0.57( 2.9e-05)	0.35( 1.3e-15)	0.34( 1.6e-08)	0.13( 2.6e-01)	0.45( 0.0e+00)	0.38( 2.9e-13)	0.11( 2.7e-02)	0.4( 0.0e+00)	0.51( 2.2e-05)	0.33( 1.9e-08)	0.21( 1.7e-02)	0.46( 2.2e-09)	0.45( 0.0e+00)	0.45( 9.3e-09)	0.54( 0.0e+00)	0.42( 6.3e-20)	0.08( 2.5e-01)	0.24( 6.4e-03)	0.44( 1.4e-24)	0.8( 0.0e+00)	0.48( 0.0e+00)	0.44( 8.3e-02)	0.67( 0.0e+00)
MED23	11	0.15( 4.1e-01)	0.35( 2.4e-12)	0.4( 0.0e+00)	0.08( 2.3e-01)	0.02( 9.7e-01)	0.37( 6.2e-16)	0.51( 4.4e-03)	-0.19( 4.4e-02)	0.37( 1.1e-05)	0.27( 8.5e-09)	0.58( 1.6e-05)	0.41( 0.0e+00)	0.48( 0.0e+00)	0.14( 2.2e-01)	0.28( 4.4e-10)	0.42( 0.0e+00)	0.15( 1.6e-03)	-0.05( 3.5e-01)	0.48( 9.1e-05)	0.12( 5.9e-02)	0.13( 1.7e-01)	0.38( 8.8e-07)	0.5( 0.0e+00)	0.56( 0.0e+00)	0.53( 0.0e+00)	0.3( 3.4e-10)	0.24( 3.0e-05)	0.63( 0.0e+00)	0.47( 1.2e-28)	0.65( 0.0e+00)	0.41( 0.0e+00)	0.31( 2.3e-01)	0.48( 7.5e-05)
DNAJC24	11	0.15( 4.1e-01)	0.4( 0.0e+00)	0.53( 0.0e+00)	0.26( 2.4e-05)	0.36( 4.1e-01)	0.36( 1.2e-14)	0.34( 6.2e-02)	0.04( 7.5e-01)	0.06( 5.5e-01)	0.18( 2.4e-04)	0.34( 2.5e-02)	0.46( 0.0e+00)	0.5( 0.0e+00)	0.31( 2.5e-03)	0.23( 4.1e-07)	0.38( 4.3e-13)	0.17( 4.7e-04)	-0.01( 8.9e-01)	0.29( 3.2e-02)	0.05( 4.8e-01)	0.3( 5.4e-04)	0.33( 3.1e-05)	0.43( 0.0e+00)	0.49( 7.9e-11)	0.5( 0.0e+00)	0.51( 7.0e-30)	0.24( 3.7e-05)	0.53( 0.0e+00)	0.47( 2.3e-28)	0.67( 0.0e+00)	0.46( 0.0e+00)	0.19( 5.2e-01)	0.54( 1.2e-05)
USF3	11	0.23( 1.7e-01)	0.37( 3.5e-13)	0.57( 0.0e+00)	0.25( 7.8e-05)	0.19( 7.2e-01)	0.51( 0.0e+00)	0.36( 4.8e-02)	0.14( 1.4e-01)	0.42( 3.7e-07)	0.36( 4.4e-15)	0.31( 5.1e-02)	0.45( 0.0e+00)	0.46( 0.0e+00)	0.11( 3.8e-01)	0.54( 0.0e+00)	0.39( 1.6e-14)	0.3( 4.2e-11)	0.22( 4.0e-06)	0.53( 1.0e-05)	0.21( 5.2e-04)	0.26( 3.1e-03)	0.44( 7.2e-09)	0.49( 0.0e+00)	0.63( 0.0e+00)	0.54( 0.0e+00)	0.4( 1.8e-18)	0.26( 3.4e-06)	0.35( 3.9e-05)	0.65( 1.7e-61)	0.73( 0.0e+00)	0.39( 0.0e+00)	0.44( 8.1e-02)	0.43( 4.3e-04)
EMSY	11	0.29( 8.2e-02)	0.31( 7.4e-10)	0.49( 0.0e+00)	0.18( 5.8e-03)	-0.02( 9.7e-01)	0.47( 0.0e+00)	0.25( 1.9e-01)	-0.08( 4.4e-01)	0.39( 2.8e-06)	0.24( 3.8e-07)	0.36( 1.8e-02)	0.51( 0.0e+00)	0.61( 0.0e+00)	0.25( 2.2e-02)	0.22( 1.4e-06)	0.46( 0.0e+00)	0.21( 4.2e-06)	0.11( 3.4e-02)	0.46( 1.9e-04)	0.2( 1.4e-03)	0.23( 9.1e-03)	0.41( 8.8e-08)	0.63( 0.0e+00)	0.58( 0.0e+00)	0.57( 0.0e+00)	0.41( 9.4e-19)	0.26( 6.6e-06)	0.38( 6.4e-06)	0.42( 5.0e-22)	0.39( 2.8e-05)	0.48( 0.0e+00)	0.26( 3.3e-01)	0.61( 7.5e-07)
CEP120	11	-0.13( 5.1e-01)	0.25( 1.9e-06)	0.48( 0.0e+00)	0.05( 4.8e-01)	0.02( 9.8e-01)	0.5( 0.0e+00)	0.4( 2.8e-02)	-0.17( 6.5e-02)	0.27( 1.7e-03)	0.01( 8.8e-01)	0.53( 1.4e-04)	0.33( 9.8e-14)	0.47( 0.0e+00)	0.13( 2.6e-01)	0.16( 4.7e-04)	0.27( 5.8e-07)	0.19( 6.1e-05)	-0.05( 3.1e-01)	0.46( 2.3e-04)	0.13( 4.4e-02)	0.24( 7.1e-03)	0.35( 1.0e-05)	0.39( 0.0e+00)	0.59( 0.0e+00)	0.52( 0.0e+00)	0.38( 4.9e-16)	0.19( 1.5e-03)	0.55( 0.0e+00)	0.51( 3.2e-34)	0.49( 1.1e-07)	0.45( 0.0e+00)	0.29( 2.7e-01)	0.51( 3.9e-05)
TNKS	11	0.11( 5.8e-01)	0.37( 3.1e-13)	0.55( 0.0e+00)	0.15( 2.2e-02)	0.51( 2.0e-01)	0.45( 0.0e+00)	0.39( 3.4e-02)	-0.09( 3.6e-01)	0.35( 2.6e-05)	0.24( 1.6e-07)	0.51( 2.8e-04)	0.41( 0.0e+00)	0.52( 0.0e+00)	0.21( 6.3e-02)	0.19( 4.6e-05)	0.41( 0.0e+00)	0.45( 0.0e+00)	0.17( 3.2e-04)	0.6( 2.1e-07)	0.11( 9.9e-02)	0.3( 5.1e-04)	0.34( 2.2e-05)	0.4( 0.0e+00)	0.48( 8.8e-10)	0.51( 0.0e+00)	0.42( 4.2e-20)	0.31( 1.8e-08)	0.75( 0.0e+00)	0.66( 1.7e-63)	0.71( 0.0e+00)	0.45( 0.0e+00)	0.02( 9.5e-01)	0.51( 3.6e-05)
DYNC2H1	11	0.1( 6.2e-01)	0.37( 1.4e-13)	0.52( 0.0e+00)	0.12( 7.6e-02)	0.33( 4.6e-01)	0.32( 1.2e-11)	0.5( 5.2e-03)	0.18( 5.2e-02)	0.55( 0.0e+00)	0.27( 4.5e-09)	0.5( 3.2e-04)	0.24( 6.2e-08)	0.4( 1.1e-11)	0.28( 9.0e-03)	0.62( 0.0e+00)	0.41( 0.0e+00)	0.14( 5.3e-03)	-0.01( 8.3e-01)	0.61( 0.0e+00)	0.24( 4.2e-05)	0.13( 1.7e-01)	0.31( 8.7e-05)	0.49( 0.0e+00)	0.36( 8.3e-06)	0.37( 5.1e-09)	0.47( 2.3e-25)	0.18( 2.5e-03)	0.63( 0.0e+00)	0.58( 2.8e-46)	0.9( 0.0e+00)	0.23( 1.2e-07)	-0.03( 9.3e-01)	0.42( 7.1e-04)
SLMAP	11	0.17( 3.6e-01)	0.25( 1.0e-06)	0.45( 0.0e+00)	0.24( 1.4e-04)	0.31( 5.0e-01)	0.6( 0.0e+00)	0.4( 2.8e-02)	-0.19( 3.9e-02)	0.28( 1.0e-03)	0.35( 2.6e-14)	0.34( 2.6e-02)	0.56( 0.0e+00)	0.45( 0.0e+00)	0.16( 1.7e-01)	0.31( 5.6e-12)	0.48( 0.0e+00)	0.44( 0.0e+00)	0.23( 1.1e-06)	0.31( 1.8e-02)	0.17( 5.7e-03)	0.29( 6.8e-04)	0.34( 1.5e-05)	0.2( 1.5e-05)	0.65( 0.0e+00)	0.46( 0.0e+00)	0.46( 1.7e-24)	0.34( 1.0e-09)	0.59( 0.0e+00)	0.43( 2.3e-23)	0.68( 0.0e+00)	0.54( 0.0e+00)	0.24( 3.9e-01)	0.47( 1.1e-04)
MAPK6	11	0.19( 2.8e-01)	0.56( 0.0e+00)	0.37( 0.0e+00)	0.54( 0.0e+00)	0.16( 7.7e-01)	0.53( 0.0e+00)	0.47( 8.9e-03)	0.54( 0.0e+00)	0.33( 8.0e-05)	0.58( 0.0e+00)	0.59( 1.1e-05)	0.18( 8.0e-05)	0.26( 3.0e-05)	0.29( 6.1e-03)	0.19( 2.8e-05)	0.33( 6.0e-10)	0.3( 4.6e-11)	0.35( 8.6e-14)	0.12( 4.5e-01)	0.06( 3.8e-01)	0.45( 1.1e-07)	0.37( 2.2e-06)	0.37( 0.0e+00)	0.52( 0.0e+00)	0.39( 5.4e-10)	0.44( 3.9e-22)	0.31( 4.3e-08)	0.63( 0.0e+00)	0.51( 1.6e-34)	0.21( 3.5e-02)	0.51( 0.0e+00)	0.18( 5.5e-01)	0.4( 1.2e-03)
ACVR1	11	0.46( 3.1e-03)	0.45( 0.0e+00)	0.33( 0.0e+00)	0.3( 1.2e-06)	0.47( 2.2e-01)	0.29( 3.9e-10)	0.65( 2.1e-04)	0.3( 5.0e-04)	0.1( 3.1e-01)	0.37( 0.0e+00)	0.57( 2.9e-05)	0.31( 2.0e-12)	0.22( 4.8e-04)	0.4( 5.6e-05)	0.06( 2.3e-01)	0.48( 0.0e+00)	0.12( 1.2e-02)	0.22( 5.7e-06)	0.52( 1.8e-05)	0.23( 1.8e-04)	0.27( 2.3e-03)	0.5( 0.0e+00)	0.35( 4.3e-15)	0.39( 1.3e-06)	0.44( 1.0e-12)	0.45( 6.9e-23)	0.25( 1.5e-05)	0.64( 0.0e+00)	0.66( 4.3e-62)	0.84( 0.0e+00)	0.48( 0.0e+00)	0.25( 3.7e-01)	0.25( 6.8e-02)
GATAD2B	11	0.26( 1.2e-01)	0.3( 6.9e-09)	0.47( 0.0e+00)	0.26( 3.9e-05)	0.22( 6.7e-01)	0.4( 0.0e+00)	0.25( 2.0e-01)	0.11( 2.7e-01)	0.46( 1.9e-08)	0.27( 4.1e-09)	0.73( 0.0e+00)	0.43( 0.0e+00)	0.6( 0.0e+00)	0.21( 6.3e-02)	0.09( 5.3e-02)	0.49( 0.0e+00)	0.25( 3.7e-08)	0.25( 1.8e-07)	0.51( 3.3e-05)	0.34( 5.9e-09)	0.22( 1.5e-02)	0.39( 5.7e-07)	0.47( 0.0e+00)	0.54( 0.0e+00)	0.57( 0.0e+00)	0.25( 2.7e-07)	0.18( 1.7e-03)	0.57( 0.0e+00)	0.54( 6.8e-39)	0.11( 3.1e-01)	0.36( 3.0e-17)	0.27( 3.2e-01)	0.4( 1.3e-03)
CWC22	11	0.44( 4.7e-03)	0.45( 0.0e+00)	0.38( 0.0e+00)	0.32( 1.6e-07)	0.19( 7.1e-01)	0.45( 0.0e+00)	0.36( 5.3e-02)	0.12( 2.4e-01)	0.34( 6.9e-05)	0.39( 0.0e+00)	0.62( 3.3e-06)	0.25( 2.7e-08)	0.49( 0.0e+00)	0.09( 4.9e-01)	0.22( 1.2e-06)	0.5( 0.0e+00)	0.38( 0.0e+00)	0.31( 4.5e-11)	0.5( 4.0e-05)	0.33( 1.8e-08)	0.24( 6.5e-03)	0.34( 1.4e-05)	0.37( 1.3e-17)	0.68( 0.0e+00)	0.5( 0.0e+00)	0.41( 8.7e-19)	0.31( 2.4e-08)	0.55( 0.0e+00)	0.37( 2.0e-17)	0.49( 7.3e-08)	0.47( 0.0e+00)	0.17( 5.8e-01)	0.52( 2.4e-05)
ATM	11	0.24( 1.5e-01)	0.19( 4.7e-04)	0.44( 0.0e+00)	0( 9.5e-01)	0.32( 4.7e-01)	0.41( 0.0e+00)	0.41( 2.5e-02)	-0.17( 7.7e-02)	0.45( 2.8e-08)	0.16( 6.2e-04)	0.54( 9.7e-05)	0.21( 2.6e-06)	0.46( 0.0e+00)	0.05( 7.1e-01)	0.37( 0.0e+00)	0.51( 0.0e+00)	0.14( 3.6e-03)	0.03( 6.0e-01)	0.58( 1.3e-06)	0.26( 1.2e-05)	0.14( 1.6e-01)	0.2( 1.5e-02)	0.51( 0.0e+00)	0.55( 0.0e+00)	0.42( 8.7e-12)	0.34( 3.5e-13)	0.27( 2.7e-06)	0.45( 2.8e-08)	0.48( 1.6e-29)	0.45( 8.5e-07)	0.4( 0.0e+00)	0.17( 5.6e-01)	0.51( 3.2e-05)
LRP12	11	0.27( 1.1e-01)	0.41( 0.0e+00)	0.27( 9.9e-20)	0.34( 3.7e-08)	0.48( 2.2e-01)	0.19( 8.7e-05)	0.65( 2.1e-04)	0.54( 0.0e+00)	-0.11( 2.5e-01)	0.39( 0.0e+00)	0.03( 9.0e-01)	0.5( 0.0e+00)	0.54( 0.0e+00)	0.15( 1.8e-01)	0.03( 5.8e-01)	0.4( 1.9e-15)	0.23( 4.1e-07)	0.5( 0.0e+00)	0.04( 8.4e-01)	0.03( 7.1e-01)	0.33( 1.1e-04)	0.43( 2.8e-08)	0.49( 0.0e+00)	0.18( 3.7e-02)	0.46( 0.0e+00)	0.46( 2.0e-24)	0.14( 2.6e-02)	0.52( 0.0e+00)	0.64( 1.2e-58)	0.47( 3.1e-07)	0.45( 0.0e+00)	0.14( 6.5e-01)	0.22( 1.0e-01)
MTMR9	11	0.25( 1.5e-01)	0.31( 9.1e-10)	0.48( 0.0e+00)	0.3( 1.6e-06)	0.4( 3.4e-01)	0.52( 0.0e+00)	0.42( 2.0e-02)	0.06( 5.9e-01)	0.39( 2.4e-06)	0.24( 2.8e-07)	0.42( 4.1e-03)	0.51( 0.0e+00)	0.5( 0.0e+00)	0.19( 8.6e-02)	0.12( 9.3e-03)	0.37( 1.7e-12)	0.37( 0.0e+00)	0.05( 3.1e-01)	0.28( 3.3e-02)	0.11( 9.8e-02)	0.2( 2.5e-02)	0.23( 5.3e-03)	0.33( 1.1e-13)	0.47( 1.9e-09)	0.5( 0.0e+00)	0.48( 4.0e-26)	0.31( 4.7e-08)	0.54( 0.0e+00)	0.51( 2.7e-34)	0.5( 3.9e-08)	0.43( 0.0e+00)	-0.08( 8.2e-01)	0.53( 1.9e-05)
WDR44	11	0.1( 6.2e-01)	0.41( 0.0e+00)	0.44( 0.0e+00)	0.33( 6.4e-08)	0.19( 7.2e-01)	0.47( 0.0e+00)	0.48( 6.8e-03)	0.09( 3.9e-01)	0.27( 1.5e-03)	0.42( 0.0e+00)	0.33( 3.4e-02)	0.43( 0.0e+00)	0.36( 1.3e-09)	0.16( 1.6e-01)	0.32( 3.4e-13)	0.31( 3.4e-09)	0.27( 4.7e-09)	0.19( 8.2e-05)	0.43( 6.1e-04)	0.2( 1.3e-03)	0.37( 1.2e-05)	0.49( 0.0e+00)	0.46( 0.0e+00)	0.52( 0.0e+00)	0.48( 0.0e+00)	0.4( 2.3e-18)	0.38( 8.0e-12)	0.53( 0.0e+00)	0.6( 4.4e-49)	0.63( 0.0e+00)	0.46( 0.0e+00)	0.24( 3.8e-01)	0.52( 2.0e-05)
TOR1AIP1	11	0.48( 2.4e-03)	0.27( 1.6e-07)	0.47( 0.0e+00)	0.25( 5.7e-05)	0.32( 4.7e-01)	0.43( 0.0e+00)	0.49( 5.5e-03)	0.14( 1.5e-01)	0.41( 6.6e-07)	0.33( 1.2e-12)	0.31( 5.0e-02)	0.4( 0.0e+00)	0.52( 0.0e+00)	-0.13( 2.8e-01)	0.45( 0.0e+00)	0.37( 1.5e-12)	0.15( 1.3e-03)	0.11( 2.4e-02)	0.64( 0.0e+00)	0.2( 1.2e-03)	0.27( 2.3e-03)	0.39( 6.3e-07)	0.39( 0.0e+00)	0.58( 0.0e+00)	0.58( 0.0e+00)	0.44( 2.4e-22)	0.11( 8.1e-02)	0.58( 0.0e+00)	0.61( 6.3e-51)	0.48( 1.2e-07)	0.43( 0.0e+00)	0.26( 3.5e-01)	0.5( 5.2e-05)
RFX7	11	0.04( 8.5e-01)	0.42( 0.0e+00)	0.6( 0.0e+00)	0.34( 3.7e-08)	0.14( 8.1e-01)	0.49( 0.0e+00)	0.28( 1.3e-01)	0.18( 4.5e-02)	0.49( 3.3e-10)	0.31( 2.7e-11)	0.42( 4.6e-03)	0.51( 0.0e+00)	0.53( 0.0e+00)	0.23( 3.9e-02)	0.27( 3.1e-09)	0.42( 0.0e+00)	0.36( 1.0e-15)	0.28( 2.2e-09)	0.45( 3.0e-04)	0.23( 1.1e-04)	0.17( 7.5e-02)	0.34( 1.6e-05)	0.53( 0.0e+00)	0.61( 0.0e+00)	0.57( 0.0e+00)	0.4( 2.8e-18)	0.3( 8.3e-08)	0.74( 0.0e+00)	0.45( 1.5e-25)	0.33( 5.7e-04)	0.54( 0.0e+00)	0.35( 1.8e-01)	0.45( 2.1e-04)
BMPR1A	11	0.31( 5.5e-02)	0.2( 2.0e-04)	0.39( 0.0e+00)	0.08( 2.7e-01)	0.12( 8.4e-01)	0.32( 5.6e-12)	0.11( 6.2e-01)	-0.09( 3.8e-01)	0.23( 9.7e-03)	0.21( 5.6e-06)	0.64( 1.1e-06)	0.45( 0.0e+00)	0.62( 0.0e+00)	0.05( 7.4e-01)	0.32( 6.5e-13)	0.49( 0.0e+00)	0.25( 1.1e-07)	-0.01( 8.0e-01)	0.55( 5.6e-06)	0.23( 1.8e-04)	0.19( 3.7e-02)	0.31( 9.5e-05)	0.4( 0.0e+00)	0.47( 1.4e-09)	0.55( 0.0e+00)	0.52( 5.1e-31)	0.13( 3.0e-02)	0.02( 8.7e-01)	0.32( 4.4e-13)	0.8( 0.0e+00)	0.49( 0.0e+00)	0.37( 1.5e-01)	0.49( 6.3e-05)
CLTC	11	0.4( 1.2e-02)	0.4( 0.0e+00)	0.34( 0.0e+00)	0.23( 3.4e-04)	0.32( 4.9e-01)	0.45( 0.0e+00)	0.46( 9.6e-03)	0.12( 2.3e-01)	0.32( 1.8e-04)	0.51( 0.0e+00)	0.62( 4.3e-06)	0.34( 1.9e-15)	0.21( 6.1e-04)	0.01( 9.5e-01)	0.19( 3.8e-05)	0.49( 0.0e+00)	0.25( 9.4e-08)	0.28( 1.8e-09)	0.43( 6.3e-04)	0.12( 7.1e-02)	0.38( 8.5e-06)	0.51( 0.0e+00)	0.44( 0.0e+00)	0.48( 4.6e-10)	0.3( 3.3e-06)	0.43( 9.0e-21)	0.32( 7.2e-09)	0.52( 0.0e+00)	0.56( 1.9e-42)	0.7( 0.0e+00)	0.5( 0.0e+00)	0.05( 8.9e-01)	0.41( 8.9e-04)
ZNF609	11	0.33( 4.3e-02)	0.44( 0.0e+00)	0.43( 0.0e+00)	0.22( 4.5e-04)	0.38( 3.9e-01)	0.46( 0.0e+00)	0.33( 7.2e-02)	-0.05( 6.4e-01)	0.43( 2.2e-07)	0.39( 0.0e+00)	0.1( 6.1e-01)	0.53( 0.0e+00)	0.55( 0.0e+00)	0.2( 7.1e-02)	0.41( 0.0e+00)	0.42( 0.0e+00)	0.37( 0.0e+00)	0.21( 1.1e-05)	0.54( 8.7e-06)	0.22( 3.3e-04)	0.2( 2.7e-02)	0.51( 0.0e+00)	0.49( 0.0e+00)	0.58( 0.0e+00)	0.47( 0.0e+00)	0.28( 5.6e-09)	0.05( 4.7e-01)	0.63( 0.0e+00)	0.51( 7.0e-34)	0.53( 4.4e-09)	0.41( 0.0e+00)	0.27( 3.2e-01)	0.16( 2.8e-01)
KIF27	11	-0.04( 8.5e-01)	0.15( 4.0e-03)	0.46( 0.0e+00)	0.01( 9.2e-01)	0.34( 4.4e-01)	0.45( 0.0e+00)	0.27( 1.6e-01)	-0.14( 1.4e-01)	0.28( 9.9e-04)	0.13( 5.8e-03)	0.38( 1.2e-02)	0.36( 7.0e-19)	0.52( 0.0e+00)	0.29( 6.6e-03)	0.55( 0.0e+00)	0.33( 4.2e-10)	0.19( 4.7e-05)	0.12( 2.0e-02)	0.4( 1.5e-03)	0.13( 3.7e-02)	0.26( 2.6e-03)	0.33( 3.3e-05)	0.52( 0.0e+00)	0.54( 0.0e+00)	0.53( 0.0e+00)	0.3( 1.9e-10)	0.23( 7.4e-05)	0.68( 0.0e+00)	0.65( 1.6e-59)	0.51( 2.0e-08)	0.38( 0.0e+00)	0.29( 2.8e-01)	0.48( 9.5e-05)
USP24	11	0.49( 2.1e-03)	0.42( 0.0e+00)	0.53( 0.0e+00)	0.2( 1.5e-03)	-0.21( 6.8e-01)	0.48( 0.0e+00)	0.39( 3.0e-02)	-0.13( 1.9e-01)	0.42( 4.6e-07)	0.35( 2.5e-14)	0.75( 0.0e+00)	0.34( 5.1e-15)	0.59( 0.0e+00)	0.2( 7.2e-02)	0.3( 1.1e-11)	0.47( 0.0e+00)	0.28( 1.5e-09)	0.06( 2.4e-01)	0.48( 1.1e-04)	0.24( 8.6e-05)	0.18( 4.9e-02)	0.44( 1.2e-08)	0.54( 0.0e+00)	0.6( 0.0e+00)	0.25( 1.6e-04)	0.39( 2.8e-17)	0.3( 5.6e-08)	0.46( 1.9e-08)	0.57( 8.2e-45)	0.35( 2.3e-04)	0.32( 1.9e-13)	0.26( 3.4e-01)	0.4( 1.3e-03)
VPS26A	11	0.34( 3.7e-02)	0.47( 0.0e+00)	0.3( 0.0e+00)	0.39( 6.5e-11)	0.32( 4.7e-01)	0.3( 9.5e-11)	0.47( 9.2e-03)	0.06( 5.8e-01)	-0.22( 1.3e-02)	0.23( 1.6e-06)	0.67( 1.3e-08)	0.37( 0.0e+00)	0.51( 0.0e+00)	0.07( 6.1e-01)	0.07( 1.3e-01)	0.53( 0.0e+00)	0.21( 4.7e-06)	0.06( 2.7e-01)	0.16( 2.8e-01)	0.14( 2.8e-02)	0.23( 9.2e-03)	0.5( 0.0e+00)	0.43( 0.0e+00)	0.39( 1.5e-06)	0.03( 7.2e-01)	0.48( 2.0e-26)	0.2( 6.1e-04)	-0.03( 7.5e-01)	0.57( 4.2e-44)	0.58( 0.0e+00)	0.52( 0.0e+00)	0.1( 7.7e-01)	0.56( 7.7e-06)
GTF3C4	11	0.15( 4.3e-01)	0.39( 5.6e-15)	0.44( 0.0e+00)	0.23( 3.5e-04)	0.35( 4.4e-01)	0.45( 0.0e+00)	0.34( 6.1e-02)	0.15( 1.2e-01)	0.28( 1.1e-03)	0.25( 9.1e-08)	0.07( 7.5e-01)	0.41( 0.0e+00)	0.54( 0.0e+00)	0.23( 3.1e-02)	0.36( 1.6e-16)	0.44( 0.0e+00)	0.28( 1.1e-09)	0.41( 0.0e+00)	0.52( 1.8e-05)	0.05( 4.7e-01)	0.33( 9.0e-05)	0.52( 0.0e+00)	0.56( 0.0e+00)	0.6( 0.0e+00)	0.34( 8.2e-08)	0.32( 9.5e-12)	0.24( 2.9e-05)	0.49( 9.6e-10)	0.56( 4.0e-42)	0.7( 0.0e+00)	0.53( 0.0e+00)	0.1( 7.8e-01)	0.53( 1.6e-05)
SAMD8	11	0.16( 3.9e-01)	0.43( 0.0e+00)	0.43( 0.0e+00)	0.42( 7.2e-15)	0.11( 8.5e-01)	0.45( 0.0e+00)	0.38( 3.5e-02)	0.26( 3.2e-03)	0.47( 4.0e-09)	0.33( 9.1e-13)	0.54( 1.0e-04)	0.46( 0.0e+00)	0.52( 0.0e+00)	0.11( 3.5e-01)	0.34( 4.6e-15)	0.43( 0.0e+00)	0.28( 6.3e-10)	0.23( 9.7e-07)	0.54( 6.8e-06)	0.2( 7.7e-04)	0.27( 1.8e-03)	0.39( 4.1e-07)	0.46( 0.0e+00)	0.51( 0.0e+00)	0.16( 1.9e-02)	0.42( 3.1e-20)	0.33( 2.3e-09)	0.59( 0.0e+00)	0.68( 5.5e-67)	0.71( 0.0e+00)	0.42( 0.0e+00)	0.17( 5.6e-01)	0.42( 6.2e-04)
CCDC117	11	0.18( 3.1e-01)	0.44( 0.0e+00)	0.45( 0.0e+00)	0.25( 5.2e-05)	0.28( 5.6e-01)	0.29( 9.3e-10)	0.33( 7.8e-02)	0.12( 2.2e-01)	0.05( 6.3e-01)	0.32( 2.7e-12)	0.47( 9.8e-04)	0.42( 0.0e+00)	0.46( 0.0e+00)	-0.01( 9.7e-01)	0.27( 8.3e-10)	0.39( 1.0e-13)	0.11( 2.6e-02)	0.15( 2.5e-03)	0.36( 4.8e-03)	-0.04( 5.6e-01)	0.33( 1.2e-04)	0.53( 0.0e+00)	0.47( 0.0e+00)	0.13( 1.5e-01)	0.5( 0.0e+00)	0.33( 3.9e-12)	-0.01( 9.2e-01)	0.68( 0.0e+00)	0.53( 1.1e-36)	0.52( 9.6e-09)	0.51( 0.0e+00)	0.17( 5.8e-01)	0.52( 2.1e-05)
ZNF24	11	0.02( 9.2e-01)	0.28( 8.8e-08)	0.51( 0.0e+00)	0.19( 2.5e-03)	0.02( 9.7e-01)	0.67( 0.0e+00)	0.4( 2.7e-02)	0.04( 7.5e-01)	0.43( 1.3e-07)	0.18( 2.3e-04)	0.41( 5.0e-03)	0.39( 0.0e+00)	0.48( 0.0e+00)	0.17( 1.2e-01)	0.38( 0.0e+00)	0.46( 0.0e+00)	0.32( 2.5e-12)	0.06( 2.5e-01)	0.37( 3.2e-03)	0.13( 4.0e-02)	0.19( 4.3e-02)	0.32( 7.5e-05)	0.46( 0.0e+00)	0.6( 0.0e+00)	0.46( 0.0e+00)	0.41( 1.8e-19)	0.2( 5.3e-04)	0.45( 4.2e-08)	0.46( 1.8e-27)	0.51( 1.8e-08)	0.48( 0.0e+00)	0.12( 7.2e-01)	0.56( 7.6e-06)
USO1	11	0.08( 7.0e-01)	0.24( 3.7e-06)	0.42( 0.0e+00)	0.24( 1.3e-04)	0.49( 2.1e-01)	0.56( 0.0e+00)	0.57( 1.3e-03)	-0.01( 9.3e-01)	0.22( 1.4e-02)	0.33( 1.3e-12)	0.43( 2.7e-03)	0.38( 0.0e+00)	0.43( 1.5e-13)	0.26( 1.3e-02)	0.34( 2.3e-14)	0.4( 4.9e-15)	0.33( 1.7e-13)	0.08( 1.1e-01)	0.63( 0.0e+00)	0.15( 2.2e-02)	0.49( 1.1e-09)	0.43( 3.3e-08)	0.52( 0.0e+00)	0.48( 7.5e-10)	0.36( 1.8e-08)	0.45( 3.6e-23)	0.39( 1.1e-12)	0.2( 2.5e-02)	0.52( 4.3e-36)	0.65( 0.0e+00)	0.45( 0.0e+00)	0.09( 7.9e-01)	0.57( 4.1e-06)
MBD5	11	0.14( 4.7e-01)	0.35( 4.4e-12)	0.62( 0.0e+00)	0.21( 1.1e-03)	0.34( 4.5e-01)	0.39( 0.0e+00)	0.51( 4.0e-03)	-0.05( 6.1e-01)	0.46( 1.2e-08)	0.26( 3.7e-08)	0.73( 0.0e+00)	0.4( 0.0e+00)	0.43( 0.0e+00)	0.26( 1.4e-02)	0.25( 3.6e-08)	0.5( 0.0e+00)	0.3( 9.4e-11)	0.09( 7.9e-02)	0.65( 0.0e+00)	0.38( 2.5e-11)	0.3( 4.1e-04)	0.45( 5.9e-09)	0.36( 8.2e-16)	0.45( 1.9e-08)	0.55( 0.0e+00)	0.42( 6.4e-20)	0.28( 1.0e-06)	0.46( 1.9e-08)	0.46( 1.9e-27)	0.68( 0.0e+00)	0.5( 0.0e+00)	0.41( 1.0e-01)	0.41( 1.0e-03)
